# Supplementary material for: Differential Proteomic Analysis of Mammalian Tissues Using SILAM
Source: PLoS One. 2011 Jan 20;6(1):e16039. doi: 10.1371/journal.pone.0016039 (PMC3024400; doi:10.1371/journal.pone.0016039)
Supplement: Table S1 — List of all the quantified proteins with their average 14N/15N ratios. (XLSX) [file pone.0016039.s001.xlsx]

## Sheet: Sheet1
	Phosphoproteins 14NBrain/15NLiver			Unmodified Proteins 14NBrain/15NLiver			Phosphoproteins 14NLiver/15NLiver			Unmodified Proteins 14NLiver/15NLiver
IPI accession	Average	Stdev	Peptides	Average	Stdev	Peptides	Average	Stdev	Peptides	Average	Stdev	Peptides	Protein Description
IPI00389774	3.51	2.08	8	x	x	x	2.71	0.17	7	x	x	x	10 kDa protein
IPI00205430	x	x	x	x	x	x	x	x	x	0.6	NA	1	10 kDa protein
IPI00475584	0.3	NA	1	x	x	x	1.83	0.74	6	x	x	x	101 kDa protein
IPI00566502	0.77	0.22	4	x	x	x	1.32	0.16	10	1.2	NA	1	102 kDa protein
IPI00557539	0.66	0.09	3	x	x	x	0.95	0.11	8	x	x	x	102 kDa protein
IPI00475922	1.85	1.47	3	x	x	x	1.29	0.04	4	x	x	x	107 kDa protein
IPI00563728	x	x	x	x	x	x	x	x	x	1.15	NA	1	107 kDa protein
IPI00561764	2.97	NA	1	x	x	x	1.06	NA	1	x	x	x	108 kDa protein
IPI00360148	x	x	x	x	x	x	x	x	x	1.35	0.3	5	109 kDa protein
IPI00569458	x	x	x	x	x	x	1.04	NA	1	x	x	x	11 kDa protein
IPI00359747	x	x	x	x	x	x	x	x	x	1.26	NA	1	11 kDa protein
IPI00568277	x	x	x	x	x	x	x	x	x	1.53	0.2	3	11 kDa protein
IPI00475534	4.5	0.21	2	x	x	x	0.77	0	2	x	x	x	110 kDa protein
IPI00372838	x	x	x	x	x	x	0.66	NA	1	x	x	x	111 kDa protein
IPI00390850	48.01	49.63	24	14.7	13.1	2	x	x	x	x	x	x	114 kDa protein
IPI00559163	x	x	x	x	x	x	x	x	x	0.61	0.02	2	114 kDa protein
IPI00554111	0.85	NA	1	x	x	x	x	x	x	x	x	x	115 kDa protein
IPI00199676	4.17	NA	1	x	x	x	x	x	x	x	x	x	116 kDa protein
IPI00562291	x	x	x	x	x	x	0.76	0.08	5	x	x	x	117 kDa protein
IPI00561934	1.5	NA	1	x	x	x	0.91	NA	1	x	x	x	118 kDa protein
IPI00567720	x	x	x	x	x	x	1.13	0.11	6	x	x	x	118 kDa protein
IPI00565606	x	x	x	x	x	x	3.17	NA	1	x	x	x	118 kDa protein
IPI00559093	x	x	x	x	x	x	2.32	0.37	2	x	x	x	119 kDa protein
IPI00362298	x	x	x	1.11	0.27	6	1.62	0.1	4	1.44	0.16	11	12 kDa protein
IPI00566022	x	x	x	x	x	x	x	x	x	1.85	NA	1	12 kDa protein
IPI00394502	0.89	0	2	x	x	x	0.76	NA	1	x	x	x	120 kDa protein
IPI00557280	x	x	x	x	x	x	x	x	x	0.93	NA	1	120 kDa protein
IPI00393081	3.8	2.14	4	1.45	NA	1	1.69	0.67	7	0.9	NA	1	121 kDa protein
IPI00559810	0.74	0.07	2	x	x	x	1.2	0.2	5	0.97	NA	1	121 kDa protein
IPI00562316	x	x	x	x	x	x	5.14	NA	1	x	x	x	121 kDa protein
IPI00361814	1	0	2	x	x	x	1.07	0.19	4	x	x	x	126 kDa protein
IPI00393489	3.53	3.46	3	6.06	4.32	3	1.25	0.77	15	x	x	x	128 kDa protein
IPI00565180	0.37	NA	1	x	x	x	0.56	NA	1	x	x	x	129 kDa protein
IPI00569930	x	x	x	0.49	0.01	6	x	x	x	0.54	0.06	4	13 kDa protein
IPI00569308	x	x	x	0.56	0.01	2	x	x	x	0.71	0.04	5	13 kDa protein
IPI00475897	x	x	x	x	x	x	1.6	0.28	2	x	x	x	130 kDa protein
IPI00361530	3.27	0	2	x	x	x	1.07	0.25	4	x	x	x	131 kDa protein
IPI00393112	1.08	NA	1	x	x	x	1.73	0	2	x	x	x	132 kDa protein
IPI00565109	x	x	x	x	x	x	x	x	x	2.45	NA	1	132 kDa protein
IPI00389924	x	x	x	x	x	x	1.81	NA	1	x	x	x	135 kDa protein
IPI00476139	x	x	x	x	x	x	2.51	0.23	4	x	x	x	136 kDa protein
IPI00567833	x	x	x	x	x	x	1.05	0.1	4	x	x	x	138 kDa protein
IPI00213168	x	x	x	x	x	x	1.01	0.37	8	x	x	x	138 kDa protein
IPI00358390	x	x	x	x	x	x	1.4	0.1	2	x	x	x	141 kDa protein
IPI00206433	x	x	x	x	x	x	1.58	0.37	7	1.13	NA	1	143 kDa protein
IPI00325135	x	x	x	x	x	x	x	x	x	0.82	NA	1	14-3-3 protein epsilon
IPI00394075	1.5	0	2	x	x	x	2	0.51	3	0.99	0.06	4	146 kDa protein
IPI00563226	2.55	0.18	3	x	x	x	0.64	NA	1	x	x	x	146 kDa protein
IPI00566133	1.48	0.92	2	x	x	x	0.94	0.29	6	x	x	x	147 kDa protein
IPI00563236	x	x	x	0.71	NA	1	x	x	x	1.53	0.6	3	15 kDa protein
IPI00560250	x	x	x	x	x	x	0.45	NA	1	x	x	x	15 kDa protein
IPI00551563	x	x	x	x	x	x	x	x	x	0.56	NA	1	15 kDa protein
IPI00566160	4.14	0.14	2	1.95	0.35	8	1.21	0	2	0.65	0.14	7	150 kDa protein
IPI00558157	9.07	NA	1	x	x	x	x	x	x	x	x	x	150 kDa protein
IPI00566454	0.5	0	2	x	x	x	0.63	NA	1	x	x	x	152 kDa protein
IPI00568555	x	x	x	2.12	NA	1	x	x	x	0.91	0.1	2	155 kDa protein
IPI00565241	5.35	NA	1	x	x	x	x	x	x	x	x	x	158 kDa protein
IPI00388852	x	x	x	x	x	x	0.37	0.09	2	x	x	x	16 kDa protein
IPI00567915	1.94	1.2	8	2.88	NA	1	0.98	0.27	19	x	x	x	161 kDa protein
IPI00563816	x	x	x	x	x	x	0.9	0.13	2	x	x	x	161 kDa protein
IPI00475874	11.43	10.75	4	x	x	x	1.6	0.53	2	x	x	x	167 kDa protein
IPI00392935	x	x	x	2.74	0.97	6	x	x	x	1.67	1.26	8	17 kDa protein
IPI00558990	x	x	x	x	x	x	1.61	NA	1	0.9	0.21	3	17 kDa protein
IPI00390618	x	x	x	x	x	x	x	x	x	0.86	NA	1	17 kDa protein
IPI00391036	x	x	x	x	x	x	x	x	x	0.51	NA	1	17 kDa protein
IPI00392124	10.08	NA	1	x	x	x	x	x	x	x	x	x	172 kDa protein
IPI00562046	x	x	x	x	x	x	1.29	0.04	4	x	x	x	173 kDa protein
IPI00564915	1.76	0.31	2	x	x	x	1.31	NA	1	x	x	x	175 kDa protein
IPI00562575	6.55	NA	1	x	x	x	x	x	x	x	x	x	179 kDa protein
IPI00560337	x	x	x	x	x	x	x	x	x	1.11	NA	1	184 kDa protein
IPI00558549	x	x	x	x	x	x	1.03	NA	1	x	x	x	186 kDa protein
IPI00560387	0.58	NA	1	x	x	x	x	x	x	x	x	x	187 kDa protein
IPI00569885	1.04	NA	1	x	x	x	2.29	NA	1	x	x	x	19 kDa protein
IPI00559551	0.3	NA	1	x	x	x	0.17	NA	1	x	x	x	197 kDa protein
IPI00213659	x	x	x	x	x	x	x	x	x	1.1	0.23	7	2,4-dienoyl-CoA reductase, mitochondrial precursor
IPI00359725	x	x	x	x	x	x	x	x	x	0.57	NA	1	20 kDa protein
IPI00565961	x	x	x	x	x	x	x	x	x	0.55	NA	1	20 kDa protein
IPI00389308	x	x	x	x	x	x	1.56	NA	1	x	x	x	208 kDa protein
IPI00389088	x	x	x	x	x	x	2.42	NA	1	2.92	NA	1	21 kDa protein
IPI00558063	x	x	x	x	x	x	0.97	NA	1	x	x	x	21 kDa protein
IPI00557647	x	x	x	x	x	x	x	x	x	0.7	0.18	3	21 kDa protein
IPI00559554	0.71	0.43	6	x	x	x	1.33	0.52	26	0.76	NA	1	214 kDa protein
IPI00390377	15	NA	1	x	x	x	x	x	x	x	x	x	214 kDa protein
IPI00564444	x	x	x	0.35	NA	1	x	x	x	0.58	0.01	2	22 kDa protein
IPI00476880	x	x	x	0.55	0	2	x	x	x	3.52	0.64	2	22 kDa protein
IPI00393764	x	x	x	x	x	x	0.53	NA	1	x	x	x	22 kDa protein
IPI00371741	0.81	0	2	x	x	x	0.71	0.35	5	x	x	x	222 kDa protein
IPI00558912	9.46	2.53	5	6.53	3.07	29	x	x	x	0.98	0.29	21	227 kDa protein
IPI00393483	1.05	NA	1	x	x	x	x	x	x	x	x	x	228 kDa protein
IPI00394214	1.17	NA	1	x	x	x	x	x	x	x	x	x	24 kDa protein
IPI00565946	x	x	x	x	x	x	x	x	x	0.67	0.03	2	24 kDa protein
IPI00607132	5.1	NA	1	x	x	x	x	x	x	x	x	x	25 kDa protein
IPI00566872	1.49	NA	1	x	x	x	x	x	x	x	x	x	25 kDa protein
IPI00387880	x	x	x	7.04	NA	1	0.62	NA	1	x	x	x	251 kDa protein
IPI00561522	0.5	NA	1	x	x	x	0.87	0.11	2	x	x	x	266 kDa protein
IPI00392794	x	x	x	0.48	0.06	5	1.11	NA	1	0.79	0.17	8	27 kDa protein
IPI00199355	x	x	x	x	x	x	11	NA	1	x	x	x	27 kDa protein
IPI00391441	1.54	NA	1	x	x	x	x	x	x	x	x	x	270 kDa protein
IPI00208277	3.53	0.36	3	x	x	x	0.8	0	2	x	x	x	28 kDa heat- and acid-stable phosphoprotein
IPI00476402	2.36	NA	1	x	x	x	1.48	NA	1	x	x	x	28 kDa protein
IPI00567531	x	x	x	0.12	0.01	2	x	x	x	1.42	0.2	7	28 kDa protein
IPI00476614	13.13	NA	1	x	x	x	x	x	x	x	x	x	28 kDa protein
IPI00559676	x	x	x	x	x	x	x	x	x	0.7	0.12	2	28 kDa protein
IPI00565677	3.26	NA	1	1.19	0.14	37	x	x	x	2.16	0.31	45	288 kDa protein
IPI00562441	9.91	13.95	2	x	x	x	0.86	0.04	4	x	x	x	29 kDa protein
IPI00557982	3.23	0.43	2	x	x	x	1.35	NA	1	x	x	x	29 kDa protein
IPI00565823	x	x	x	x	x	x	x	x	x	0.63	0.01	2	29 kDa protein
IPI00215574	x	x	x	x	x	x	x	x	x	2.29	0.27	7	3,2-trans-enoyl-CoA isomerase, mitochondrial precursor
IPI00201775	6.9	NA	1	x	x	x	x	x	x	x	x	x	30 kDa protein
IPI00364932	x	x	x	1.26	NA	1	x	x	x	1.65	0.04	2	31 kDa protein
IPI00569855	0.59	NA	1	x	x	x	x	x	x	x	x	x	31 kDa protein
IPI00389167	x	x	x	x	x	x	1.15	NA	1	x	x	x	32 kDa protein
IPI00560598	x	x	x	x	x	x	x	x	x	0.79	0.11	3	32 kDa protein
IPI00389018	0.45	0.04	3	x	x	x	0.9	0.04	5	x	x	x	33 kDa protein
IPI00370270	x	x	x	x	x	x	x	x	x	0.82	0.17	2	33 kDa protein
IPI00197587	0.41	NA	1	x	x	x	1.11	0	2	x	x	x	34 kDa protein
IPI00390422	x	x	x	x	x	x	1.03	NA	1	x	x	x	34 kDa protein
IPI00564176	0.74	0.09	2	x	x	x	0.83	0.04	2	x	x	x	35 kDa protein
IPI00566513	x	x	x	x	x	x	0.96	NA	1	x	x	x	36 kDa protein
IPI00388375	x	x	x	x	x	x	1.02	NA	1	x	x	x	36 kDa protein
IPI00564672	8.02	NA	1	x	x	x	2.54	NA	1	x	x	x	368 kDa protein
IPI00388159	2.55	0.85	3	x	x	x	1.06	0.05	2	x	x	x	37 kDa protein
IPI00388881	1.94	0	2	x	x	x	0.54	NA	1	x	x	x	37 kDa protein
IPI00559000	x	x	x	x	x	x	0.66	0.12	2	x	x	x	37 kDa protein
IPI00568376	x	x	x	x	x	x	1.22	NA	1	x	x	x	37 kDa protein
IPI00393298	0.5	NA	1	x	x	x	1.08	0	2	x	x	x	39 kDa protein
IPI00230973	48.17	8.1	2	x	x	x	x	x	x	x	x	x	39 kDa protein
IPI00391106	x	x	x	x	x	x	x	x	x	0.98	0.06	2	39 kDa protein
IPI00370596	x	x	x	x	x	x	x	x	x	2.2	NA	1	3-ketoacyl-CoA thiolase B, peroxisomal precursor
IPI00201413	x	x	x	0.07	NA	1	x	x	x	1.45	0.26	14	3-ketoacyl-CoA thiolase, mitochondrial
IPI00195987	7.75	3.91	3	x	x	x	0.64	NA	1	x	x	x	3-phosphoinositide-dependent protein kinase 1
IPI00476593	x	x	x	x	x	x	x	x	x	0.77	0.34	3	40 kDa protein
IPI00201500	x	x	x	x	x	x	x	x	x	0.66	0.05	2	40S ribosomal protein S14
IPI00231692	x	x	x	0.4	0.02	4	x	x	x	0.56	0.01	4	40S ribosomal protein S15
IPI00231474	x	x	x	x	x	x	x	x	x	0.55	0.04	2	40S ribosomal protein S15a
IPI00324983	x	x	x	x	x	x	x	x	x	0.43	NA	1	40S ribosomal protein S17
IPI00212776	x	x	x	x	x	x	x	x	x	0.52	NA	1	40S ribosomal protein S3
IPI00231693	x	x	x	x	x	x	x	x	x	0.47	NA	1	40S ribosomal protein S3a
IPI00475474	x	x	x	x	x	x	x	x	x	0.63	0.09	4	40S ribosomal protein S4, X isoform
IPI00215107	x	x	x	0.45	NA	1	x	x	x	0.63	0.04	4	40S ribosomal protein SA
IPI00567784	x	x	x	x	x	x	0.84	0.06	2	x	x	x	41 kDa protein
IPI00475727	1.06	0.07	2	x	x	x	1.17	0.2	7	x	x	x	42 kDa protein
IPI00391659	x	x	x	4.31	NA	1	x	x	x	0.73	NA	1	42 kDa protein
IPI00559288	0.85	NA	1	x	x	x	x	x	x	x	x	x	43 kDa protein
IPI00563684	x	x	x	x	x	x	0.67	NA	1	x	x	x	43 kDa protein
IPI00565616	x	x	x	x	x	x	1.5	0.26	3	x	x	x	44 kDa protein
IPI00569932	0.6	NA	1	x	x	x	1.26	0	2	x	x	x	45 kDa protein
IPI00191216	x	x	x	2.34	0.82	5	x	x	x	0.83	0.09	8	45 kDa protein
IPI00557102	x	x	x	x	x	x	x	x	x	0.74	NA	1	45 kDa protein
IPI00563142	x	x	x	x	x	x	x	x	x	1.57	NA	1	45 kDa protein
IPI00563743	9.75	4.07	4	x	x	x	2.44	0.16	3	1.14	NA	1	46 kDa protein
IPI00204703	x	x	x	1.59	0.77	5	x	x	x	0.43	0.05	5	47 kDa heat shock protein precursor
IPI00561175	x	x	x	x	x	x	x	x	x	0.68	0.04	3	48 kDa protein
IPI00199403	x	x	x	2.76	0.66	10	0.99	0.53	2	0.76	0.19	5	49 kDa protein
IPI00476313	2.02	0	2	x	x	x	0.79	0.02	2	x	x	x	49 kDa protein
IPI00561519	32.38	NA	1	x	x	x	x	x	x	x	x	x	49 kDa protein
IPI00564132	x	x	x	x	x	x	x	x	x	0.93	NA	1	49 kDa protein
IPI00561215	x	x	x	3.45	1.12	10	x	x	x	1.08	0.08	9	50 kDa protein
IPI00203088	1.01	0	3	1.18	0.4	5	0.76	0.04	4	0.76	0.14	9	51 kDa protein
IPI00202300	2.64	NA	1	x	x	x	0.76	NA	1	x	x	x	51 kDa protein
IPI00561112	0.34	NA	1	x	x	x	0.6	0.03	2	x	x	x	52 kDa protein
IPI00564600	x	x	x	1.24	0.25	6	x	x	x	0.73	0.14	7	52 kDa protein
IPI00360771	x	x	x	x	x	x	0.87	NA	1	x	x	x	52 kDa protein
IPI00557330	1.88	NA	1	x	x	x	0.9	0.04	2	x	x	x	53 kDa protein
IPI00362587	x	x	x	3.18	2.72	2	x	x	x	0.82	0.05	4	53 kDa protein
IPI00196161	22.24	NA	1	x	x	x	x	x	x	x	x	x	53 kDa protein
IPI00361797	x	x	x	x	x	x	x	x	x	0.58	NA	1	53 kDa protein
IPI00568955	x	x	x	0.56	0.07	4	0.62	NA	1	0.65	0.09	4	54 kDa protein
IPI00567412	0.85	NA	1	x	x	x	0.78	NA	1	x	x	x	54 kDa protein
IPI00559648	x	x	x	x	x	x	x	x	x	1.29	0.07	2	54 kDa protein
IPI00560455	1.77	NA	1	x	x	x	0.75	NA	1	x	x	x	55 kDa protein
IPI00563892	0.13	NA	1	x	x	x	x	x	x	x	x	x	55 kDa protein
IPI00565551	x	x	x	x	x	x	1.2	0	2	x	x	x	55 kDa protein
IPI00567248	x	x	x	x	x	x	1.11	NA	1	x	x	x	55 kDa protein
IPI00197470	x	x	x	x	x	x	2.07	NA	1	x	x	x	55 kDa type II phosphatidylinositol 4-kinase
IPI00568214	x	x	x	x	x	x	1.28	NA	1	x	x	x	56 kDa protein
IPI00562860	0.11	NA	1	x	x	x	0.42	0.03	4	x	x	x	57 kDa protein
IPI00360536	x	x	x	x	x	x	0.84	NA	1	x	x	x	57 kDa protein
IPI00561011	x	x	x	x	x	x	x	x	x	0.95	NA	1	57 kDa protein
IPI00558902	x	x	x	x	x	x	1.44	1.35	2	x	x	x	58 kDa protein
IPI00562649	x	x	x	x	x	x	x	x	x	1.68	NA	1	58 kDa protein
IPI00231108	x	x	x	x	x	x	0.55	0.08	3	x	x	x	5'-AMP-activated protein kinase subunit beta-1
IPI00476006	0.12	0.02	3	x	x	x	0.95	0.15	6	x	x	x	60 kDa protein
IPI00561222	x	x	x	x	x	x	1.48	NA	1	x	x	x	60 kDa protein
IPI00200147	x	x	x	x	x	x	x	x	x	0.59	0.01	2	60S acidic ribosomal protein P0
IPI00200145	x	x	x	0.49	NA	1	x	x	x	0.59	0.09	2	60S acidic ribosomal protein P1
IPI00202214	x	x	x	x	x	x	x	x	x	0.57	0.08	2	60S ribosomal protein L19
IPI00231360	x	x	x	x	x	x	x	x	x	0.7	0.12	2	60S ribosomal protein L27
IPI00395285	x	x	x	0.51	NA	1	x	x	x	0.75	0.47	5	60S ribosomal protein L3
IPI00231042	x	x	x	x	x	x	x	x	x	0.54	0.15	2	60S ribosomal protein L31
IPI00199543	x	x	x	x	x	x	x	x	x	0.72	0.17	4	60S ribosomal protein L7
IPI00475854	15.12	NA	1	x	x	x	1.35	0	2	x	x	x	622 kDa protein
IPI00560220	x	x	x	x	x	x	0.95	0.03	2	x	x	x	63 kDa protein
IPI00565501	x	x	x	x	x	x	1.15	NA	1	x	x	x	64 kDa protein
IPI00559860	0.43	0	2	x	x	x	0.93	0.36	2	0.76	NA	1	65 kDa protein
IPI00557742	x	x	x	x	x	x	1.24	NA	1	x	x	x	65 kDa protein
IPI00189968	0.5	0.04	2	x	x	x	1.2	NA	1	x	x	x	66 kDa protein
IPI00558246	x	x	x	x	x	x	0.9	NA	1	x	x	x	66 kDa protein
IPI00390898	0.41	NA	1	x	x	x	x	x	x	x	x	x	68 kDa protein
IPI00204295	x	x	x	x	x	x	x	x	x	0.85	NA	1	68 kDa protein
IPI00566940	x	x	x	x	x	x	x	x	x	0.88	0.2	4	68 kDa protein
IPI00558147	3.35	0.1	2	x	x	x	2	NA	1	x	x	x	69 kDa protein
IPI00567057	0.33	0.24	2	x	x	x	0.73	NA	1	x	x	x	69 kDa protein
IPI00568727	1.89	NA	1	x	x	x	1.3	0	2	x	x	x	69 kDa protein
IPI00557817	6.65	NA	1	x	x	x	x	x	x	x	x	x	69 kDa protein
IPI00210710	x	x	x	x	x	x	x	x	x	0.63	NA	1	69 kDa protein
IPI00475951	0.64	NA	1	x	x	x	x	x	x	x	x	x	70 kDa protein
IPI00565869	x	x	x	x	x	x	1.24	NA	1	x	x	x	70 kDa protein
IPI00230969	28.37	29.25	3	x	x	x	x	x	x	x	x	x	72 kDa protein
IPI00388794	x	x	x	x	x	x	0.68	0.07	2	x	x	x	73 kDa protein
IPI00569391	x	x	x	x	x	x	1.79	0.93	2	x	x	x	75 kDa protein
IPI00561756	2.35	0.26	9	x	x	x	0.72	0.04	6	x	x	x	76 kDa protein
IPI00389198	x	x	x	x	x	x	1.09	0	2	x	x	x	76 kDa protein
IPI00564221	x	x	x	x	x	x	1.55	NA	1	x	x	x	76 kDa protein
IPI00562290	x	x	x	x	x	x	x	x	x	2.73	2.09	2	76 kDa protein
IPI00563617	x	x	x	x	x	x	1.21	0.58	5	x	x	x	77 kDa protein
IPI00192984	11.16	11.29	4	x	x	x	1.16	0.18	7	x	x	x	78 kDa protein
IPI00391486	2.77	1.3	2	x	x	x	0.4	0	2	x	x	x	78 kDa protein
IPI00568613	x	x	x	x	x	x	1.39	0	2	x	x	x	79 kDa protein
IPI00210431	x	x	x	x	x	x	x	x	x	2.99	NA	1	7-dehydrocholesterol reductase
IPI00389722	x	x	x	0.37	NA	1	x	x	x	0.54	0.03	2	8 kDa protein
IPI00394225	x	x	x	x	x	x	x	x	x	0.71	0.04	2	8 kDa protein
IPI00568287	x	x	x	x	x	x	0.18	NA	1	x	x	x	80 kDa protein
IPI00562672	1.14	0.1	3	x	x	x	0.96	0.02	4	0.88	0.03	2	81 kDa protein
IPI00475825	2.9	0.2	4	x	x	x	0.88	0.14	3	x	x	x	81 kDa protein
IPI00476372	0.36	0.21	4	x	x	x	0.65	0.12	17	x	x	x	82 kDa protein
IPI00391423	1.24	NA	1	x	x	x	x	x	x	x	x	x	82 kDa protein
IPI00390477	x	x	x	x	x	x	x	x	x	0.8	0.04	2	82 kDa protein
IPI00569939	0.06	NA	1	x	x	x	1.06	0.19	9	x	x	x	83 kDa protein
IPI00214839	7.08	0.16	2	x	x	x	x	x	x	x	x	x	83 kDa protein
IPI00565945	x	x	x	x	x	x	0.98	NA	1	x	x	x	83 kDa protein
IPI00392026	x	x	x	x	x	x	x	x	x	0.56	0.04	2	83 kDa protein
IPI00559837	x	x	x	x	x	x	1.79	0.21	2	x	x	x	84 kDa protein
IPI00364530	0.56	NA	1	x	x	x	1.44	0.01	2	x	x	x	85 kDa protein
IPI00563755	0.38	NA	1	x	x	x	0.73	0.14	5	x	x	x	86 kDa protein
IPI00566166	2.3	0.86	5	x	x	x	x	x	x	0.53	0.01	2	86 kDa protein
IPI00565450	0.43	NA	1	x	x	x	0.9	0	2	x	x	x	87 kDa protein
IPI00214153	20.3	NA	1	x	x	x	x	x	x	x	x	x	87 kDa protein
IPI00557975	x	x	x	x	x	x	x	x	x	1.81	0.09	2	87 kDa protein
IPI00560474	1.35	NA	1	x	x	x	x	x	x	x	x	x	89 kDa protein
IPI00189313	x	x	x	0.15	NA	1	x	x	x	1.1	0.07	2	9 kDa protein
IPI00213436	x	x	x	x	x	x	x	x	x	2.2	0.07	2	9 kDa protein
IPI00388523	x	x	x	x	x	x	0.33	0.06	2	x	x	x	91 kDa protein
IPI00563558	x	x	x	x	x	x	0.73	0.36	3	x	x	x	91 kDa protein
IPI00564076	3.26	2.8	5	x	x	x	2.51	1.73	2	x	x	x	92 kDa protein
IPI00192191	0.93	0	2	x	x	x	0.85	NA	1	x	x	x	92 kDa protein
IPI00557932	10.01	7.27	3	x	x	x	x	x	x	x	x	x	92 kDa protein
IPI00394517	1.2	NA	1	x	x	x	x	x	x	x	x	x	92 kDa protein
IPI00561399	2.55	NA	1	x	x	x	x	x	x	x	x	x	92 kDa protein
IPI00372186	5.52	NA	1	x	x	x	3.98	1.47	5	x	x	x	94 kDa protein
IPI00556956	10.81	9.45	2	x	x	x	x	x	x	x	x	x	94 kDa protein
IPI00391323	0.34	NA	1	x	x	x	x	x	x	x	x	x	95 kDa protein
IPI00558460	x	x	x	x	x	x	1.26	0	2	x	x	x	95 kDa protein
IPI00565191	1.07	0	2	x	x	x	1.58	0.11	2	x	x	x	96 kDa protein
IPI00562636	0.16	NA	1	x	x	x	1.13	NA	1	x	x	x	97 kDa protein
IPI00558839	0.92	NA	1	x	x	x	x	x	x	x	x	x	97 kDa protein
IPI00557381	0.72	NA	1	x	x	x	x	x	x	x	x	x	97 kDa protein
IPI00565104	x	x	x	x	x	x	x	x	x	1.02	0.05	3	98 kDa protein
IPI00564997	1.05	NA	1	x	x	x	1.03	NA	1	x	x	x	99 kDa protein
IPI00390678	5.7	0	2	x	x	x	0.89	0.01	2	x	x	x	A kinase
IPI00654430	5.88	NA	1	x	x	x	x	x	x	x	x	x	A kinase anchor protein 12 isoform beta
IPI00382246	x	x	x	x	x	x	0.23	NA	1	x	x	x	Aa2-066
IPI00382229	x	x	x	x	x	x	x	x	x	0.83	NA	1	Ab2-131
IPI00382218	6.34	NA	1	x	x	x	x	x	x	x	x	x	Ab2-292
IPI00368799	x	x	x	x	x	x	1.21	0.23	7	x	x	x	ABT1-associated protein
IPI00382134	x	x	x	1.36	0.24	16	x	x	x	1.27	0.25	17	Ac1-581
IPI00382317	x	x	x	1.77	0.61	10	1.95	1.67	6	1.52	0.28	11	Ac1873
IPI00324302	x	x	x	0.04	0.01	3	x	x	x	1.58	0.18	16	Acetyl-CoA acetyltransferase, mitochondrial precursor
IPI00199114	x	x	x	x	x	x	x	x	x	0.9	0.01	2	Acidic leucine-rich nuclear phosphoprotein 32 family member A
IPI00214801	x	x	x	0.04	0	2	x	x	x	1.33	0.2	12	Acly protein
IPI00194087	x	x	x	5.78	1.71	4	x	x	x	2.88	3.12	19	Actin, alpha cardiac
IPI00197129	x	x	x	5.7	1.98	13	x	x	x	2.88	3.12	19	Actin, aortic smooth muscle
IPI00189819	x	x	x	x	x	x	1.51	0.2	2	x	x	x	Actin, cytoplasmic 1
IPI00208123	x	x	x	x	x	x	1.56	0.4	2	0.95	0.01	2	Activated RNA polymerase II transcriptional coactivator p15 precursor
IPI00202761	2.64	NA	1	x	x	x	1.32	NA	1	x	x	x	activity-dependent neuroprotective protein
IPI00205561	x	x	x	x	x	x	x	x	x	1.07	0.25	3	Acyl-coenzyme A oxidase 2, peroxisomal
IPI00231927	x	x	x	x	x	x	x	x	x	3.34	2.11	3	ADP/ATP translocase 1
IPI00200466	x	x	x	x	x	x	x	x	x	3.78	2.24	2	ADP/ATP translocase 2
IPI00191004	x	x	x	x	x	x	x	x	x	1.44	0.11	3	ADP-ribosyltransferase
IPI00204776	0.44	0.18	6	x	x	x	0.87	0.17	8	x	x	x	A-kinase anchor protein 8
IPI00331983	x	x	x	0.26	NA	1	x	x	x	0.36	0.01	3	Alcohol dehydrogenase 1
IPI00421560	x	x	x	5.99	4.43	4	x	x	x	0.91	NA	1	alpha actinin 4
IPI00215465	x	x	x	x	x	x	3.37	NA	1	x	x	x	Alpha crystallin B chain
IPI00211936	3.01	NA	1	9.73	7.34	3	x	x	x	x	x	x	Alpha-internexin
IPI00196508	5.78	NA	1	x	x	x	x	x	x	x	x	x	Amphiphysin
IPI00515846	5	NA	1	x	x	x	3.27	1.32	2	x	x	x	Androgen-induced proliferation inhibitor (Fragment)
IPI00199445	2.35	NA	1	x	x	x	1.54	NA	1	x	x	x	ankyrin 3, epithelial isoform 2
IPI00231615	x	x	x	x	x	x	x	x	x	0.79	NA	1	Annexin A1
IPI00325146	x	x	x	x	x	x	x	x	x	1.56	0.18	5	annexin A2
IPI00326135	x	x	x	x	x	x	x	x	x	1.81	NA	1	Apoptosis-inducing factor
IPI00209293	x	x	x	x	x	x	1.14	0.23	2	x	x	x	ARF GTPase-activating protein GIT1
IPI00327518	x	x	x	0.16	NA	1	1.24	NA	1	1.25	0.15	20	Arginase-1
IPI00202484	x	x	x	0.3	0.23	2	x	x	x	0.74	0.07	4	Arginine/serine-rich splicing factor 10
IPI00650136	x	x	x	x	x	x	0.79	0	2	x	x	x	Arl6ip4 protein
IPI00210920	x	x	x	x	x	x	x	x	x	1.23	0.33	2	Aspartate aminotransferase, mitochondrial precursor
IPI00396910	x	x	x	0.55	0	2	x	x	x	2.07	0.41	16	ATP synthase alpha chain, mitochondrial precursor
IPI00551812	x	x	x	x	x	x	x	x	x	1.78	0.42	8	ATP synthase beta chain, mitochondrial precursor
IPI00230838	x	x	x	x	x	x	x	x	x	2.36	NA	1	ATP synthase D chain, mitochondrial
IPI00191457	0.41	NA	1	x	x	x	x	x	x	x	x	x	ATPase WRNIP1
IPI00231860	x	x	x	x	x	x	x	x	x	2.98	0.21	2	ATP-binding cassette sub-family D member 3
IPI00421969	x	x	x	x	x	x	1.41	0	2	x	x	x	ATP-binding cassette sub-family F member 1
IPI00214665	0.18	NA	1	x	x	x	0.92	0.42	3	x	x	x	ATP-citrate synthase
IPI00555314	x	x	x	1.33	NA	1	x	x	x	0.92	NA	1	ATP-dependent RNA helicase DDX1
IPI00207659	x	x	x	0.93	0.01	2	x	x	x	1.16	0.18	6	Barrier-to-autointegration factor
IPI00212553	4.52	6.51	3	x	x	x	x	x	x	x	x	x	Bassoon protein
IPI00324438	x	x	x	x	x	x	2.18	0.22	2	x	x	x	BCL2/adenovirus E1B 19 kDa-interacting protein 3
IPI00203974	x	x	x	x	x	x	1.43	0	2	x	x	x	Bcl2-associated athanogene 3
IPI00325912	2.01	0.19	4	x	x	x	0.92	0.25	7	1	NA	1	Beta-catenin
IPI00332027	x	x	x	x	x	x	x	x	x	2.81	0.2	5	Betaine--homocysteine S-methyltransferase
IPI00191090	x	x	x	0.98	NA	1	x	x	x	1.03	0.1	3	Biglycan precursor
IPI00191416	x	x	x	x	x	x	x	x	x	1.33	0.35	4	Bile acyl-CoA synthetase
IPI00417734	x	x	x	x	x	x	1.41	0.23	2	x	x	x	BING4 protein
IPI00366430	x	x	x	x	x	x	0.99	0	2	x	x	x	Block of proliferation 1
IPI00569511	0.44	NA	1	x	x	x	2.7	0.13	3	x	x	x	branched chain keto acid dehydrogenase kinase
IPI00365663	0.2	NA	1	x	x	x	1.46	0.02	2	x	x	x	branched chain ketoacid dehydrogenase E1, alpha polypep
IPI00327389	x	x	x	x	x	x	1.91	NA	1	x	x	x	Brefeldin A-inhibited guanine nucleotide-exchange facto
IPI00422052	2.97	NA	1	x	x	x	1.63	NA	1	x	x	x	Bromodomain-containing 2
IPI00231356	x	x	x	0.55	NA	1	x	x	x	1.2	0.1	6	C-1-tetrahydrofolate synthase, cytoplasmic
IPI00561235	x	x	x	x	x	x	1.26	NA	1	x	x	x	cadherin 2
IPI00205056	8.41	NA	1	x	x	x	x	x	x	x	x	x	Calmodulin-binding protein
IPI00200402	x	x	x	x	x	x	1.07	NA	1	x	x	x	cAMP responsive element modulator isoform 2
IPI00210644	x	x	x	x	x	x	x	x	x	1.03	0.18	10	Carbamoyl-phosphate synthase [ammonia], mitochondrial precursor
IPI00208321	x	x	x	x	x	x	1.76	1.06	7	x	x	x	Carbohydrate responsive element binding protein
IPI00198929	x	x	x	x	x	x	0.69	NA	1	x	x	x	Cardiac lineage protein 1
IPI00195376	x	x	x	x	x	x	0.87	NA	1	x	x	x	Cardiac phospholamban
IPI00213538	x	x	x	x	x	x	x	x	x	0.92	NA	1	Carnitine O-palmitoyltransferase I, liver isoform
IPI00231742	x	x	x	x	x	x	x	x	x	1.98	NA	1	Catalase
IPI00358406	1.43	0.58	12	x	x	x	1.35	0.2	22	1.05	0.39	5	Catenin (Cadherin-associated protein), alpha 1, 102kDa
IPI00373631	0.38	0.02	4	x	x	x	x	x	x	x	x	x	CBF1 interacting corepressor
IPI00327330	2.42	0	2	x	x	x	2.11	NA	1	x	x	x	CD2-associated protein
IPI00200665	x	x	x	x	x	x	0.74	0.09	3	x	x	x	CDC like kinase 4
IPI00569900	0.82	NA	1	x	x	x	1	0.08	3	x	x	x	CDC2-related kinase 7 isoform 1
IPI00369169	2.82	2.36	2	x	x	x	x	x	x	x	x	x	Cdc42 effector, long isoform
IPI00475631	x	x	x	x	x	x	0.85	0.02	3	x	x	x	C-ets-1 protein
IPI00470301	x	x	x	0.77	NA	1	x	x	x	0.61	0.08	5	Chaperonin containing TCP1, subunit 5
IPI00325205	x	x	x	x	x	x	3.26	1.12	2	1.18	NA	1	Choline-phosphate cytidylyltransferase A
IPI00364251	5.36	0	2	x	x	x	x	x	x	x	x	x	Chromobox homolog 3
IPI00203798	x	x	x	x	x	x	1.55	NA	1	x	x	x	Chromobox homolog 8
IPI00193983	x	x	x	x	x	x	x	x	x	0.82	0.03	2	Clathrin heavy chain
IPI00555227	1.28	NA	1	x	x	x	x	x	x	x	x	x	Claudin 11
IPI00205319	x	x	x	x	x	x	x	x	x	1.26	0.13	2	CLOCK
IPI00200047	1.22	0.01	3	x	x	x	0.69	0.05	4	0.77	0.01	2	Coactivator activator
IPI00388510	0.73	0.03	4	x	x	x	0.63	NA	1	x	x	x	Coiled-coil domain-containing protein 16
IPI00188921	x	x	x	0.98	0.33	7	x	x	x	1.3	0.39	7	Collagen alpha-2(I) chain precursor
IPI00361686	x	x	x	1.09	0.05	5	x	x	x	1.1	0.25	5	Complement component 1, Q subcomponent-binding protein, mitochondrial precursor
IPI00422037	x	x	x	x	x	x	x	x	x	0.95	NA	1	Complement component 4, gene 2
IPI00211075	x	x	x	x	x	x	x	x	x	1.32	NA	1	Contrapsin-like protease inhibitor 6 precursor
IPI00198520	6.47	3.79	5	x	x	x	1.15	0.21	7	x	x	x	cortactin isoform B
IPI00561621	0.71	NA	1	x	x	x	x	x	x	x	x	x	CPG2 protein
IPI00555166	7.75	NA	1	124.97	NA	1	x	x	x	x	x	x	Creatine kinase, mitochondrial 1, ubiquitous
IPI00206940	x	x	x	x	x	x	1.1	NA	1	x	x	x	Cytidine triphosphate synthase II
IPI00194222	x	x	x	x	x	x	x	x	x	1.52	NA	1	Cytochrome c oxidase subunit 4 isoform 1, mitochondrial precursor
IPI00198947	x	x	x	x	x	x	x	x	x	0.68	0.06	2	Cytochrome P450 1A2
IPI00324707	x	x	x	x	x	x	x	x	x	1.71	0.5	9	Cytochrome P450 2C12, female-specific
IPI00393883	x	x	x	x	x	x	x	x	x	2.41	0.06	2	Cytochrome P450 2C70
IPI00475453	x	x	x	0.93	NA	1	x	x	x	1.03	NA	1	Ddx17 protein
IPI00464718	x	x	x	1.04	0.06	5	x	x	x	0.91	0.82	9	Ddx5
IPI00200634	0.37	0	2	x	x	x	1.14	0.04	3	x	x	x	DEAD box polypeptide 24
IPI00207933	x	x	x	x	x	x	x	x	x	1.1	0.04	2	dehydrogenase/reductase (SDR family) member 4
IPI00421517	1.68	0.55	6	1.63	0.79	3	1.54	0.39	6	6.57	10.07	4	Desmin
IPI00192034	x	x	x	x	x	x	x	x	x	0.87	NA	1	Dihydropyrimidinase-related protein 2
IPI00365223	2.33	NA	1	x	x	x	x	x	x	x	x	x	DNA methyltransferase 1-associated protein 1
IPI00231964	x	x	x	x	x	x	2.11	NA	1	1.53	0.3	5	DNA-(apurinic or apyrimidinic site) lyase
IPI00210884	x	x	x	x	x	x	x	x	x	0.8	0.01	2	DnaJ homolog subfamily A member 1
IPI00471678	x	x	x	x	x	x	x	x	x	1.18	NA	1	DnaJ homolog subfamily C member 8
IPI00358140	0.41	NA	1	x	x	x	2.05	2.12	6	x	x	x	Dnajc2 protein
IPI00421930	0.6	NA	1	x	x	x	1.25	0.41	4	x	x	x	DNA-repair protein XRCC1
IPI00188059	x	x	x	x	x	x	x	x	x	1.15	NA	1	Dolichyl-diphosphooligosaccharide--protein glycosyltransferase 63 kDa subunit precursor
IPI00471645	x	x	x	x	x	x	x	x	x	1.56	NA	1	Dolichyl-di-phosphooligosaccharide-protein glycotransferase
IPI00205776	0.2	NA	1	x	x	x	0.6	0.01	2	x	x	x	Dual specificity protein kinase CLK3
IPI00327630	x	x	x	6.24	1.69	4	x	x	x	1.34	0.11	6	Dynein heavy chain, cytosolic
IPI00231222	x	x	x	x	x	x	x	x	x	0.38	NA	1	elastin
IPI00203214	x	x	x	x	x	x	x	x	x	0.83	0.06	6	Elongation factor 2
IPI00201166	2.12	0.91	2	x	x	x	0.98	0.07	4	x	x	x	Epidermal Langerhans cell protein LCP1
IPI00476815	x	x	x	1.15	0.9	7	x	x	x	1.64	0.21	18	eukaryotic translation elongation factor 1 alpha 2
IPI00471525	5.52	5.09	3	x	x	x	1.14	0.12	7	x	x	x	Eukaryotic translation elongation factor 1 delta
IPI00230830	x	x	x	0.51	NA	1	x	x	x	1.15	0.07	8	Eukaryotic translation initiation factor 2 subunit 1
IPI00373164	x	x	x	0.43	NA	1	0.91	0.79	2	1.53	NA	1	Eukaryotic translation initiation factor 2, subunit 2 b
IPI00363771	2.72	3.43	2	x	x	x	1.61	0	2	x	x	x	Eukaryotic translation initiation factor 3 subunit 9
IPI00373045	2.32	NA	1	x	x	x	x	x	x	x	x	x	Eukaryotic translation initiation factor 4B
IPI00211216	x	x	x	x	x	x	x	x	x	1.1	0.11	10	Eukaryotic translation initiation factor 5A-1
IPI00364603	x	x	x	0.58	NA	1	x	x	x	1.18	0.1	2	Ewsr1 protein
IPI00200898	0.47	NA	1	x	x	x	0.45	NA	1	x	x	x	Ezrin-radixin-moesin-binding phosphoprotein 50
IPI00200920	1.09	NA	1	0.69	NA	1	0.63	0.07	2	x	x	x	Far upstream element-binding protein 2
IPI00200661	x	x	x	x	x	x	2.21	NA	1	2.11	0.4	2	Fatty acid synthase
IPI00208091	x	x	x	0.42	NA	1	x	x	x	1.12	NA	1	Fibrillarin
IPI00204006	x	x	x	x	x	x	x	x	x	1.28	NA	1	Fibrillin-1
IPI00555210	x	x	x	1.22	0.22	6	x	x	x	1.41	0.21	8	Fibrinogen, gamma polypeptide
IPI00326179	x	x	x	1.74	NA	1	x	x	x	0.44	NA	1	Fibulin-5 precursor
IPI00364542	1.63	NA	1	x	x	x	1.73	0.28	4	x	x	x	Forkhead box P1
IPI00211392	x	x	x	x	x	x	x	x	x	1.85	NA	1	Formimidoyltransferase-cyclodeaminase
IPI00231745	x	x	x	x	x	x	x	x	x	0.28	0.03	5	Fructose-1,6-bisphosphatase 1
IPI00471911	x	x	x	x	x	x	0.96	0.31	4	0.94	0.16	23	Fructose-bisphosphate aldolase B
IPI00370695	x	x	x	x	x	x	1.22	0.07	3	x	x	x	FUN14 domain containing 1
IPI00359092	0.59	0.02	3	x	x	x	0.81	0.1	4	0.72	0.05	3	FUS interacting protein (Serine-arginine rich) 1
IPI00230806	x	x	x	x	x	x	1.27	NA	1	x	x	x	G protein-coupled receptor kinase 5
IPI00207866	x	x	x	x	x	x	x	x	x	1.08	0.12	2	G22p1
IPI00207191	x	x	x	x	x	x	3.33	2.06	2	x	x	x	Gap junction beta-1 protein
IPI00362998	1.64	1.88	3	x	x	x	1.35	0.08	5	x	x	x	Gene trap locus 6
IPI00324618	x	x	x	x	x	x	1.31	NA	1	x	x	x	General vesicular transport factor p115
IPI00324633	x	x	x	0.37	0.13	6	x	x	x	1	0.15	19	Glutamate dehydrogenase 1, mitochondrial precursor
IPI00364508	x	x	x	x	x	x	1.52	NA	1	x	x	x	Glutamine fructose-6-phosphate transaminase 1
IPI00231150	x	x	x	x	x	x	x	x	x	2	0.59	6	Glutathione S-transferase alpha (Fragment)
IPI00327079	x	x	x	0.17	NA	1	x	x	x	1.27	0.16	5	Glutathione S-transferase kappa 1
IPI00395250	x	x	x	x	x	x	x	x	x	1	0.05	2	Glutathione transferase (Fragment)
IPI00555252	x	x	x	9.51	29.44	3	x	x	x	1.56	0.21	5	Glyceraldehyde-3-phosphate dehydrogenase
IPI00515768	x	x	x	x	x	x	x	x	x	0.77	0.1	9	Glycine-N-acyltransferase
IPI00324172	x	x	x	x	x	x	0.94	0.18	3	x	x	x	Glycogen synthase
IPI00214825	x	x	x	x	x	x	x	x	x	0.72	NA	1	Growth factor receptor binding protein GRB7
IPI00324841	0.43	NA	1	x	x	x	0.46	0.06	2	x	x	x	Gs3 protein
IPI00232010	x	x	x	x	x	x	x	x	x	0.88	0.18	2	GTP cyclohydrolase 1 feedback regulatory protein
IPI00212796	x	x	x	1.6	NA	1	x	x	x	1.25	0.24	5	GTP-binding nuclear protein Ran
IPI00195067	16.25	NA	1	x	x	x	x	x	x	x	x	x	Guanine nucleotide release/exchange factor
IPI00331789	x	x	x	x	x	x	1.35	0.26	4	x	x	x	Guanine nucleotide-binding protein-like 3
IPI00464655	x	x	x	x	x	x	x	x	x	1.52	NA	1	H/ACA ribonucleoprotein complex subunit 1
IPI00191460	0.74	0.01	2	x	x	x	1.58	0.11	5	0.99	NA	1	H/ACA ribonucleoprotein complex subunit 4
IPI00555323	x	x	x	0.89	0.11	5	x	x	x	0.98	0.25	5	H3 histone
IPI00560892	x	x	x	0.71	0.06	2	x	x	x	2.46	0.57	17	Hadha protein
IPI00208205	x	x	x	2.51	0.78	16	x	x	x	1.33	0.41	19	Heat shock cognate 71 kDa protein
IPI00471584	1.52	0.09	3	x	x	x	1.18	0.08	3	x	x	x	Heat shock protein HSP 90-beta
IPI00287835	x	x	x	0.63	NA	1	x	x	x	1.63	NA	1	Hemoglobin alpha-1/2 subunit
IPI00230897	x	x	x	x	x	x	x	x	x	1.69	0.46	2	Hemoglobin beta-1 subunit
IPI00207197	x	x	x	x	x	x	0.97	0.25	12	1.02	NA	1	Hepatocyte nuclear factor 1-alpha
IPI00734767	x	x	x	x	x	x	1.69	0.11	3	x	x	x	Hepatocyte nuclear factor 3-beta
IPI00326566	0.55	0	2	x	x	x	1.7	0.7	9	1.14	NA	1	Hepatoma-derived growth factor
IPI00391633	0.95	NA	1	x	x	x	0.95	0.17	4	x	x	x	Hepatoma-derived growth factor-related protein 2
IPI00204130	35.7	19.72	4	x	x	x	2.5	NA	1	x	x	x	Hepatoma-derived growth factor-related protein 3
IPI00400578	3.77	1.25	10	2.02	0.38	2	1.84	0.49	10	1.64	0.42	6	Heterochromatin protein 1, binding protein 3
IPI00421500	x	x	x	5.42	3.17	5	1.02	NA	1	x	x	x	Heterogeneous nuclear ribonucleoprotein A1
IPI00187860	8.41	0.33	3	2.97	1	4	1.41	0.04	5	0.99	0.16	5	Heterogeneous nuclear ribonucleoprotein C
IPI00213609	x	x	x	x	x	x	0.85	0	2	0.71	0.15	2	Heterogeneous nuclear ribonucleoprotein C (Fragment)
IPI00363719	x	x	x	4.59	0.77	2	x	x	x	0.61	0.18	3	Heterogeneous nuclear ribonucleoprotein D-like
IPI00210357	x	x	x	0.97	0.33	3	x	x	x	0.77	0.07	10	heterogeneous nuclear ribonucleoprotein F
IPI00559910	4.6	2.27	2	2.68	0.5	6	1.44	NA	1	0.92	0.17	6	Heterogeneous nuclear ribonucleoprotein G
IPI00563348	2.61	0.31	5	2.68	1.08	8	0.81	0.02	6	0.89	0.37	6	Heterogeneous nuclear ribonucleoprotein U
IPI00191789	x	x	x	11.39	NA	1	x	x	x	0.93	NA	1	Histidine-rich glycoprotein
IPI00365320	x	x	x	x	x	x	1.5	NA	1	x	x	x	Histone acetyltransferase MYST3
IPI00364813	2.38	0.08	2	x	x	x	0.87	0	2	x	x	x	Histone deacetylase 1
IPI00231780	x	x	x	1.13	0	2	x	x	x	1.74	0.17	5	Histone H1.0
IPI00231650	0.53	0.02	3	0.58	0.37	15	0.72	0.1	3	1.05	0.08	19	Histone H1.2
IPI00188688	x	x	x	0.63	0.21	7	x	x	x	0.96	0.24	10	Histone H2a
IPI00231974	x	x	x	0.68	0.14	7	x	x	x	0.91	0.33	5	Histone H2A type 4
IPI00231475	x	x	x	1.13	0.2	7	x	x	x	2	0.45	9	Histone H3.3
IPI00194974	1.18	NA	1	x	x	x	x	x	x	x	x	x	Hnrpk protein
IPI00364061	x	x	x	3.79	NA	1	3.17	0.52	7	x	x	x	Hnrpl protein
IPI00213387	x	x	x	x	x	x	1.2	NA	1	x	x	x	Homeodomain interacting protein kinase 3
IPI00210444	x	x	x	x	x	x	x	x	x	0.91	0.09	25	Hydroxymethylglutaryl-CoA synthase, mitochondrial precursor
IPI00359319	x	x	x	x	x	x	1.11	0.55	4	x	x	x	Hypothetical LOC313588
IPI00357978	x	x	x	x	x	x	0.48	0.09	3	0.6	0.09	6	Hypothetical LOC362264
IPI00454367	x	x	x	0.83	0.14	8	1.28	0.71	3	1.44	0.21	28	Hypothetical protein
IPI00214747	1.02	0.09	2	x	x	x	0.68	NA	1	x	x	x	Hypothetical protein
IPI00389960	0.59	NA	1	x	x	x	1.04	0.36	10	x	x	x	Hypothetical protein
IPI00655321	x	x	x	0.53	NA	1	x	x	x	0.62	0.04	2	Hypothetical protein
IPI00515796	x	x	x	x	x	x	0.85	0	2	x	x	x	Hypothetical protein
IPI00389889	x	x	x	x	x	x	0.67	NA	1	x	x	x	Hypothetical protein
IPI00557384	x	x	x	x	x	x	0.61	0	2	x	x	x	Hypothetical protein
IPI00476111	x	x	x	x	x	x	x	x	x	1.02	NA	1	Hypothetical protein
IPI00656385	x	x	x	x	x	x	x	x	x	0.66	0.16	3	Hypothetical protein
IPI00655259	x	x	x	x	x	x	x	x	x	1.01	0.18	16	Hypothetical protein
IPI00559552	x	x	x	x	x	x	x	x	x	0.72	0.01	2	Hypothetical protein
IPI00365784	x	x	x	x	x	x	x	x	x	0.72	NA	1	Hypothetical protein LOC306805
IPI00366061	0.71	0.06	4	x	x	x	1.01	0.11	7	x	x	x	Hypothetical protein LOC312777
IPI00560117	x	x	x	x	x	x	1.13	NA	1	x	x	x	Hypothetical protein LOC317579
IPI00192778	x	x	x	x	x	x	1.07	0.03	3	x	x	x	Hypothetical protein LOC498154
IPI00195829	x	x	x	x	x	x	1.02	0.36	2	x	x	x	Hypothetical protein LOC499390
IPI00389442	0.7	NA	1	x	x	x	1.23	0.08	2	0.84	0.04	3	Hypothetical protein LOC499691
IPI00214398	x	x	x	x	x	x	x	x	x	0.63	0.07	2	Hypothetical protein MG87
IPI00190506	1.71	NA	1	x	x	x	1.12	0.02	2	x	x	x	Hypothetical protein MGC105560
IPI00360494	x	x	x	x	x	x	x	x	x	0.72	NA	1	Hypothetical protein MGC116373
IPI00192552	2.05	0.19	4	x	x	x	1.22	0.39	4	x	x	x	Hypothetical protein MGC125002
IPI00400736	2.43	NA	1	x	x	x	1.62	0.28	2	x	x	x	Hypothetical protein MGC72630
IPI00373026	x	x	x	x	x	x	0.73	0.07	2	x	x	x	Hypothetical protein MGC94200
IPI00205800	x	x	x	x	x	x	1.28	0.41	4	x	x	x	Hypothetical protein MGC94720
IPI00211448	2.02	NA	1	x	x	x	1.06	0.01	2	x	x	x	Hypothetical protein MGEPS
IPI00201175	x	x	x	x	x	x	0.84	NA	1	x	x	x	Hypothetical protein RGD1305592
IPI00201279	x	x	x	x	x	x	x	x	x	0.75	0.1	3	Hypothetical protein RGD1306219
IPI00471864	x	x	x	x	x	x	1.99	0	2	x	x	x	Hypothetical protein RGD1307509
IPI00372459	1.73	0.32	3	x	x	x	0.83	0.06	2	x	x	x	Hypothetical protein RGD1308076
IPI00655255	x	x	x	x	x	x	1.2	0.3	3	x	x	x	Hypothetical protein RGD1308452
IPI00471759	x	x	x	x	x	x	1.64	0.05	3	x	x	x	Hypothetical protein RGD1308697
IPI00359800	0.27	0.04	5	x	x	x	1.19	0.17	8	x	x	x	Hypothetical protein RGD1309387
IPI00369554	x	x	x	x	x	x	1.75	NA	1	x	x	x	Hypothetical protein RGD1309718
IPI00211761	x	x	x	x	x	x	0.66	NA	1	x	x	x	Hypothetical protein RGD1309851
IPI00370368	1.47	0.13	2	x	x	x	1.37	NA	1	x	x	x	Hypothetical protein RGD1309863
IPI00202933	1.98	NA	1	x	x	x	x	x	x	x	x	x	Hypothetical protein RGD1310669
IPI00213921	x	x	x	x	x	x	0.7	0	2	x	x	x	Hypothetical protein RGD1359529
IPI00191681	x	x	x	x	x	x	x	x	x	0.49	NA	1	Integrin beta-1 precursor
IPI00363456	x	x	x	x	x	x	1.86	0.15	9	x	x	x	IWS1-like protein
IPI00421429	x	x	x	x	x	x	x	x	x	1.19	0.26	3	Junction plakoglobin
IPI00480679	0.01	NA	1	x	x	x	2.65	0.26	16	2.56	0.54	39	Keratin, type I cytoskeletal 18
IPI00214350	x	x	x	x	x	x	1.36	0.23	5	x	x	x	Keratin, type I cytoskeletal 20
IPI00382153	x	x	x	0.47	0.05	2	x	x	x	3.23	0.35	3	Keratin, type II cytoskeletal 5
IPI00389571	x	x	x	0.02	0	2	5.1	NA	1	2.93	1.34	6	Keratin, type II cytoskeletal 8
IPI00205097	x	x	x	3.33	NA	1	x	x	x	1.02	0.17	6	KH domain-containing, RNA-binding, signal transduction-associated protein 1
IPI00213613	x	x	x	0.84	0.12	10	x	x	x	1.43	0.2	31	lamin A isoform C2
IPI00324991	x	x	x	x	x	x	x	x	x	1.25	0.14	2	Lamin-B receptor
IPI00212868	x	x	x	7.43	5.12	5	x	x	x	1.11	NA	1	Laminin beta-2 chain precursor
IPI00417730	x	x	x	x	x	x	1.52	0.39	3	x	x	x	Large proline-rich protein BAT2
IPI00373564	2.83	NA	1	x	x	x	1.59	0.63	4	x	x	x	Leucine rich repeat (In FLII) interacting protein 2
IPI00203467	x	x	x	x	x	x	1.17	NA	1	x	x	x	Lipolysis-stimulated remnant receptor beta subunit
IPI00366001	x	x	x	x	x	x	0.71	NA	1	x	x	x	Liprin beta 2
IPI00421346	3.66	NA	1	x	x	x	x	x	x	x	x	x	LMO7a
IPI00421345	1.44	NA	1	x	x	x	1.78	0.6	6	x	x	x	LMO7b
IPI00562876	0.87	0.03	2	1.24	0.24	3	0.8	0	2	0.78	0.17	15	LOC296126 protein
IPI00205076	x	x	x	x	x	x	x	x	x	0.83	0.03	3	Lon
IPI00188989	x	x	x	x	x	x	x	x	x	1.27	0.54	2	Long-chain-fatty-acid--CoA ligase 1
IPI00421332	x	x	x	0.37	NA	1	x	x	x	0.64	0.02	2	LRRGT00066
IPI00421329	0.73	NA	1	x	x	x	0.81	0.02	4	x	x	x	LRRGT00070
IPI00454288	x	x	x	x	x	x	x	x	x	1.5	NA	1	LRRGT00199
IPI00366107	x	x	x	x	x	x	1.46	NA	1	x	x	x	Lsp1 protein
IPI00212219	x	x	x	1.19	NA	1	x	x	x	0.81	0.06	3	Lupus La protein homolog
IPI00192310	x	x	x	x	x	x	x	x	x	1.42	NA	1	Lutheran antigen
IPI00566583	x	x	x	1.3	0.25	12	x	x	x	1.63	0.26	15	Malate dehydrogenase, mitochondrial
IPI00555259	6.71	1.92	11	5.22	1.75	3	x	x	x	x	x	x	Matrin-3
IPI00567956	x	x	x	x	x	x	0.75	NA	1	x	x	x	Max-like factor protein
IPI00358306	x	x	x	x	x	x	x	x	x	0.81	NA	1	Mcts1 protein
IPI00373197	x	x	x	x	x	x	1.56	0	2	x	x	x	Membrane associated progesterone receptor component 2
IPI00480820	1.5	NA	1	x	x	x	1.78	0.18	4	x	x	x	Membrane-associated progesterone receptor component 1
IPI00200221	5.02	4.05	2	x	x	x	1.44	0.2	3	1.14	0.84	2	Methyl-CpG-binding protein 2
IPI00372191	x	x	x	x	x	x	x	x	x	1.38	NA	1	Methylcrotonoyl-Coenzyme A carboxylase 1
IPI00369539	x	x	x	x	x	x	x	x	x	0.88	NA	1	Microfibrillar-associated protein 4
IPI00230889	x	x	x	x	x	x	x	x	x	1.53	0.24	3	Microsomal glutathione S-transferase 1
IPI00373030	1.37	NA	1	x	x	x	x	x	x	x	x	x	Microspherule protein 1
IPI00328017	7.12	3.19	7	15.55	9.44	3	x	x	x	x	x	x	Microtubule associated protein 2
IPI00199693	28.35	30.34	19	x	x	x	x	x	x	x	x	x	Microtubule-associated protein 1A
IPI00393975	6.48	1.06	2	x	x	x	1.43	0.18	3	x	x	x	Microtubule-associated protein 4
IPI00360288	x	x	x	x	x	x	x	x	x	1.28	0.04	2	Microtubule-associated protein RP/EB family member 3
IPI00197986	x	x	x	x	x	x	1.3	0.05	3	x	x	x	MIPP65
IPI00212651	x	x	x	x	x	x	x	x	x	1.11	NA	1	Mitochondrial import inner membrane translocase subunit Tim13
IPI00214787	x	x	x	x	x	x	2.47	0.34	2	x	x	x	Monocarboxylate transporter 1
IPI00561886	x	x	x	2.61	1.09	6	x	x	x	1.2	0.09	10	Mrlcb protein
IPI00388033	x	x	x	x	x	x	3.29	NA	1	x	x	x	Mtus1 protein
IPI00203391	x	x	x	x	x	x	x	x	x	0.44	0.05	3	Multifunctional protein ADE2
IPI00205274	x	x	x	0.36	0.01	2	1.25	NA	1	0.97	0.08	5	Myb-binding protein 1A
IPI00189809	x	x	x	x	x	x	33.11	NA	1	22.26	25.16	17	Myosin heavy chain, cardiac muscle alpha isoform
IPI00189811	x	x	x	0.45	NA	1	x	x	x	23.28	26.61	15	Myosin heavy chain, cardiac muscle beta isoform
IPI00393867	x	x	x	x	x	x	x	x	x	1.6	0.02	2	Myosin I heavy chain
IPI00231788	x	x	x	x	x	x	x	x	x	31.97	52.56	4	Myosin light polypeptide 3
IPI00214000	0.25	NA	1	x	x	x	2.84	1.62	7	x	x	x	Myosin regulatory light chain 2, ventricular/cardiac mu
IPI00421625	0.13	0.01	2	3.05	NA	1	2.26	0.45	5	x	x	x	Myosin regulatory light chain 2-B, smooth muscle isofor
IPI00204046	x	x	x	4.22	2.74	9	x	x	x	1.04	0.25	12	Myosin-10
IPI00209113	1.23	0.24	3	1.37	0.87	31	1.28	0.27	10	1.2	0.21	90	Myosin-9
IPI00190719	x	x	x	x	x	x	1.11	NA	1	x	x	x	NAC-1 protein
IPI00551806	x	x	x	0.84	0.05	3	x	x	x	2.17	0.33	9	N-acylneuraminate cytidylyltransferase
IPI00201261	1.1	NA	1	x	x	x	x	x	x	x	x	x	Nestin
IPI00188524	64.69	64.13	26	x	x	x	x	x	x	x	x	x	Neurofilament triplet H protein
IPI00231302	2.26	NA	1	3.88	2.72	4	x	x	x	x	x	x	Neurofilament triplet L protein
IPI00325609	101.09	72.5	4	6.93	15.16	4	x	x	x	x	x	x	Neurofilament triplet M protein
IPI00454498	0.73	NA	1	x	x	x	x	x	x	x	x	x	Neurolysin
IPI00211813	x	x	x	2.09	2.38	19	x	x	x	1.21	0.24	49	Neuronal myosin heavy chain
IPI00734709	x	x	x	x	x	x	x	x	x	1.01	0.16	7	Neuron-specific class III beta-tubulin
IPI00388880	0.15	0	2	x	x	x	x	x	x	x	x	x	Neuron-specific YAPdeltaC insert61 isoform
IPI00464820	x	x	x	x	x	x	1.88	NA	1	x	x	x	Ngef_predicted protein
IPI00400666	x	x	x	x	x	x	x	x	x	0.54	0.01	2	Nhn1B
IPI00191895	x	x	x	x	x	x	x	x	x	1.4	0.11	2	NHP2-like protein 1
IPI00365309	x	x	x	x	x	x	2.42	NA	1	x	x	x	Nicotinamide mononucleotide adenylyl transferase 1
IPI00367259	x	x	x	x	x	x	x	x	x	1.02	0.09	3	NIPSNAP-related protein
IPI00373419	x	x	x	10.13	5.65	13	2.33	0.64	6	1.89	0.41	16	Non-erythrocyte beta-spectrin
IPI00555287	12.03	6.66	9	9.3	5.61	14	10.13	5.65	13	2.2	0.89	26	Non-erythroid spectrin beta
IPI00208118	x	x	x	4.45	NA	1	x	x	x	2.43	NA	1	Non-muscle caldesmon
IPI00627068	x	x	x	1.35	0.37	12	x	x	x	0.56	0.05	9	NonO/p54nrb homolog
IPI00382107	0.4	NA	1	x	x	x	1.54	0.52	11	x	x	x	Nuclear factor I-A2
IPI00421887	x	x	x	x	x	x	0.66	NA	1	x	x	x	Nuclear factor, interleukin 3 regulated
IPI00208090	x	x	x	x	x	x	x	x	x	0.75	NA	1	Nuclear transcription factor Y subunit gamma
IPI00189138	8.07	3.43	3	x	x	x	2.15	0.54	3	3.8	NA	1	Nuclear ubiquitous casein and cyclin-dependent kinases substrate
IPI00363812	x	x	x	x	x	x	x	x	x	0.71	0.05	2	Nucleolar complex protein 4 homolog
IPI00195961	x	x	x	x	x	x	2.22	NA	1	x	x	x	Nucleolar phosphoprotein p130
IPI00357923	x	x	x	0.71	NA	1	x	x	x	1.49	0.18	6	Nucleolar protein 5A
IPI00214536	0.74	0.12	3	x	x	x	1.47	0.58	6	1.37	0.32	9	Nucleolar protein NOP5
IPI00231827	2.11	NA	1	0.55	NA	1	0.54	0.02	2	1.3	0.51	11	Nucleolin
IPI00373584	x	x	x	x	x	x	3.25	1.82	2	x	x	x	Nucleoporin GLE1
IPI00389125	4.08	NA	1	x	x	x	x	x	x	x	x	x	Numb isoform i/o
IPI00207179	x	x	x	x	x	x	1.78	0.31	2	x	x	x	Oxysterols receptor LXR-alpha
IPI00191334	x	x	x	x	x	x	1.54	NA	1	x	x	x	P2Y purinoceptor 2
IPI00209916	x	x	x	x	x	x	x	x	x	0.93	0.08	3	P55
IPI00362615	3.41	0.36	4	x	x	x	0.72	0.21	6	x	x	x	P66 alpha
IPI00204024	5.68	1.36	3	x	x	x	1.43	0.14	3	x	x	x	P80 coilin
IPI00566764	x	x	x	0.59	NA	1	x	x	x	0.62	0.09	6	Pc protein
IPI00200353	x	x	x	x	x	x	0.93	0	2	x	x	x	PDZ and LIM domain protein 4
IPI00387771	x	x	x	1.29	0.12	4	x	x	x	1.31	0.09	4	Peptidyl-prolyl cis-trans isomerase A
IPI00213644	x	x	x	0.36	NA	1	0.32	0.03	2	x	x	x	Peptidyl-prolyl cis-trans isomerase B precursor
IPI00564003	1.58	1.78	2	x	x	x	1.27	0.9	4	x	x	x	peptidylprolyl isomerase G
IPI00232011	x	x	x	0.03	NA	1	x	x	x	2.31	0.35	10	Peroxisomal bifunctional enzyme
IPI00561647	x	x	x	0.25	0.38	3	x	x	x	1.31	0.28	10	Peroxisomal multifunctional enzyme type 2
IPI00326195	x	x	x	x	x	x	x	x	x	1	NA	1	Peroxisomal trans-2-enoyl-CoA reductase
IPI00734634	x	x	x	x	x	x	1	NA	1	0.56	0.35	2	Peter pan homolog
IPI00562259	x	x	x	x	x	x	x	x	x	1.84	NA	1	Phosphate carrier protein, mitochondrial precursor
IPI00208200	x	x	x	x	x	x	2.15	NA	1	x	x	x	Phosphatidate cytidylyltransferase 2
IPI00206780	x	x	x	x	x	x	x	x	x	0.89	NA	1	Plasminogen precursor
IPI00567739	2.88	0.81	13	x	x	x	1.89	0.32	28	x	x	x	Plectin 11
IPI00231678	x	x	x	x	x	x	x	x	x	1.36	0.25	10	Poly [ADP-ribose] polymerase 1
IPI00464805	x	x	x	x	x	x	0.75	NA	1	x	x	x	Poly(RC) binding protein 2
IPI00368005	x	x	x	x	x	x	0.77	0.03	2	x	x	x	Polyglutamine-containing protein
IPI00608185	x	x	x	x	x	x	x	x	x	1.27	0.07	2	polymerase (DNA directed), beta
IPI00566155	0.29	0.04	2	x	x	x	0.79	0.07	6	x	x	x	Polynucleotide kinase 3 '-phosphatase
IPI00207069	3.72	2.28	3	x	x	x	1.07	0.16	6	x	x	x	PREDICTED: AHNAK nucleoprotein
IPI00559166	x	x	x	x	x	x	x	x	x	1.28	NA	1	PREDICTED: annexin A11
IPI00200013	3.61	0	2	x	x	x	0.62	NA	1	x	x	x	PREDICTED: cAMP-dependent protein kinase catalytic subu
IPI00371630	x	x	x	x	x	x	1.33	NA	1	x	x	x	PREDICTED: centrin 2
IPI00365698	1.32	0.74	3	2.55	0.92	3	0.95	0.3	4	x	x	x	PREDICTED: chromodomain helicase DNA binding protein 4
IPI00207330	0.51	0.06	2	x	x	x	0.48	0	2	x	x	x	PREDICTED: cyclin-dependent kinase 7
IPI00373418	x	x	x	0.39	NA	1	x	x	x	0.76	0.12	2	PREDICTED: dihydrolipoamide branched chain transacylase E2
IPI00360340	x	x	x	x	x	x	x	x	x	0.94	NA	1	PREDICTED: EH-domain containing 1
IPI00734703	x	x	x	x	x	x	0.97	0.35	2	x	x	x	PREDICTED: estrogen related receptor, alpha
IPI00734805	x	x	x	x	x	x	0.72	0.04	2	x	x	x	PREDICTED: Fms interacting protein
IPI00476698	3.97	0.01	2	2.68	NA	1	0.91	0.26	4	x	x	x	PREDICTED: histone deacetylase 2
IPI00515772	3.06	NA	1	x	x	x	x	x	x	x	x	x	PREDICTED: histone deacetylase 5
IPI00390053	5.65	NA	1	x	x	x	x	x	x	0.57	0.07	2	PREDICTED: hnRNP-associated with lethal yellow
IPI00362631	18.1	NA	1	x	x	x	x	x	x	x	x	x	PREDICTED: hypothetical protein XP_214321
IPI00193280	1.44	NA	1	x	x	x	x	x	x	x	x	x	PREDICTED: hypothetical protein XP_575412
IPI00734711	0.6	NA	1	x	x	x	x	x	x	1.06	0.2	4	PREDICTED: hypothetical protein XP_579138
IPI00564036	x	x	x	x	x	x	x	x	x	1.88	1.08	2	PREDICTED: hypothetical protein XP_579384
IPI00567923	x	x	x	x	x	x	x	x	x	1.6	0.41	3	PREDICTED: hypothetical protein XP_579526
IPI00560927	x	x	x	1.91	0.31	20	1.04	NA	1	1.18	0.4	11	PREDICTED: hypothetical protein XP_579583
IPI00558264	x	x	x	x	x	x	1.18	NA	1	x	x	x	PREDICTED: hypothetical protein XP_579694
IPI00198328	x	x	x	x	x	x	2.73	NA	1	x	x	x	PREDICTED: Kruppel-like factor 3
IPI00190577	x	x	x	3.48	1.13	2	x	x	x	1.24	NA	1	PREDICTED: laminin, alpha 5
IPI00454563	1.33	NA	1	x	x	x	x	x	x	x	x	x	PREDICTED: mediator of DNA damage checkpoint 1
IPI00559358	x	x	x	x	x	x	x	x	x	0.9	0.06	5	PREDICTED: methionine adenosyltransferase I, alpha
IPI00558722	x	x	x	x	x	x	x	x	x	0.79	0.01	2	PREDICTED: methylcrotonoyl-Coenzyme A carboxylase 2
IPI00372009	34.88	62.31	16	8.82	NA	1	0.99	0.01	3	x	x	x	PREDICTED: microtubule-associated protein 1b
IPI00558222	1.16	NA	1	x	x	x	0.68	NA	1	x	x	x	PREDICTED: myeloid/lymphoid or mixed-lineage leukemia
IPI00389049	0.85	0.25	6	x	x	x	0.92	0.34	11	x	x	x	PREDICTED: NF1-X1 protein
IPI00372786	x	x	x	2.53	2.73	3	x	x	x	1.22	0.14	2	PREDICTED: nidogen 2
IPI00565550	x	x	x	x	x	x	1.11	NA	1	x	x	x	PREDICTED: novel nuclear protein 1
IPI00368473	1.32	0.25	6	x	x	x	0.81	0.06	7	x	x	x	PREDICTED: nuclear mitotic apparatus protein 1
IPI00194183	0.39	0.04	2	x	x	x	0.65	0.15	9	x	x	x	PREDICTED: nuclear receptor co-repressor 1
IPI00557219	x	x	x	x	x	x	0.94	0.1	4	0.54	NA	1	PREDICTED: nuclease sensitive element binding protein 1
IPI00480641	x	x	x	x	x	x	1.13	NA	1	x	x	x	PREDICTED: nucleoporin 153kD
IPI00368476	1.41	0.72	3	x	x	x	1.2	0.18	5	x	x	x	PREDICTED: nucleoporin 98
IPI00734747	x	x	x	x	x	x	0.49	0	2	x	x	x	PREDICTED: nucleosome assembly protein 1-like 4
IPI00565773	x	x	x	x	x	x	1.3	0.07	3	x	x	x	PREDICTED: peanut-like 2
IPI00358469	x	x	x	x	x	x	1.31	NA	1	x	x	x	PREDICTED: pleckstrin homology domain containing, famil
IPI00559336	x	x	x	x	x	x	x	x	x	1.9	NA	1	PREDICTED: prohibitin
IPI00214079	0.72	0.02	3	x	x	x	1.37	0	2	x	x	x	PREDICTED: protein kinase C-like 2
IPI00734688	1.08	0.5	3	x	x	x	0.96	0.15	11	x	x	x	PREDICTED: PRP4 pre-mRNA processing factor 4 homolog B
IPI00193648	x	x	x	x	x	x	0.8	0.04	4	x	x	x	PREDICTED: Ras-GTPase-activating protein SH3-domain bin
IPI00359978	x	x	x	x	x	x	x	x	x	0.44	0.01	2	PREDICTED: ribosomal protein S28
IPI00207738	x	x	x	x	x	x	x	x	x	1.15	0.34	3	PREDICTED: SEC23A
IPI00204315	x	x	x	x	x	x	x	x	x	0.71	0.09	3	PREDICTED: siah binding protein 1; FBP interacting repressor; pyrimidine tract binding splicing factor; Ro ribonucleoprotein-binding protein 1
IPI00370117	x	x	x	0.82	NA	1	x	x	x	0.82	0.37	9	PREDICTED: similar to 116 kDa U5 small nuclear ribonucleoprotein component
IPI00362186	11.25	0.02	2	x	x	x	x	x	x	x	x	x	PREDICTED: similar to 2010300C02Rik protein
IPI00373261	0.38	0.04	3	x	x	x	0.47	0.13	7	x	x	x	PREDICTED: similar to 2610301G19Rik protein
IPI00364833	x	x	x	0.66	NA	1	x	x	x	0.78	NA	1	PREDICTED: similar to 35 kDa SR repressor protein
IPI00421451	x	x	x	0.5	NA	1	x	x	x	0.59	0.07	3	PREDICTED: similar to 40S ribosomal protein S16
IPI00369403	x	x	x	x	x	x	x	x	x	0.43	NA	1	PREDICTED: similar to 40S ribosomal protein S25
IPI00368287	1.79	0.13	4	x	x	x	1.14	0.21	5	x	x	x	PREDICTED: similar to 4930535B03Rik protein
IPI00370453	x	x	x	x	x	x	0.88	NA	1	x	x	x	PREDICTED: similar to 4931431C02Rik protein
IPI00357938	x	x	x	x	x	x	0.74	NA	1	x	x	x	PREDICTED: similar to 5-3 exoribonuclease 2
IPI00373107	15.5	19.41	5	x	x	x	1.25	0.32	5	x	x	x	PREDICTED: similar to 53BP1 protein
IPI00563372	x	x	x	x	x	x	x	x	x	0.64	NA	1	PREDICTED: similar to 60S ribosomal protein L11
IPI00362058	x	x	x	x	x	x	x	x	x	0.66	NA	1	PREDICTED: similar to 60S ribosomal protein L12
IPI00359824	x	x	x	x	x	x	x	x	x	0.58	NA	1	PREDICTED: similar to 60S ribosomal protein L13
IPI00364185	x	x	x	x	x	x	x	x	x	0.64	0.04	2	PREDICTED: similar to 60S ribosomal protein L23a
IPI00200552	x	x	x	x	x	x	x	x	x	0.57	NA	1	PREDICTED: similar to 60S ribosomal protein L26
IPI00231609	x	x	x	0.46	0.06	3	x	x	x	0.61	0.03	6	PREDICTED: similar to 60S ribosomal protein L6
IPI00368250	x	x	x	x	x	x	x	x	x	0.64	0.14	3	PREDICTED: similar to 60S ribosomal protein L8
IPI00559367	1.4	0.31	2	x	x	x	2.03	0.61	9	x	x	x	PREDICTED: similar to Ab2-008
IPI00366262	x	x	x	x	x	x	2.82	1.32	4	x	x	x	PREDICTED: similar to Actin monomer-binding protein
IPI00358046	x	x	x	x	x	x	x	x	x	1.01	NA	1	PREDICTED: similar to actin related protein 2/3 complex subunit 2
IPI00207550	x	x	x	4.38	1.04	19	x	x	x	1.93	1.46	24	PREDICTED: similar to Actin, cytoplasmic 2
IPI00358533	25.28	9.72	4	x	x	x	3.47	0.65	5	x	x	x	PREDICTED: similar to actin-binding LIM protein 1 long
IPI00363022	x	x	x	x	x	x	x	x	x	1.42	NA	1	PREDICTED: similar to actinin alpha 2
IPI00366103	x	x	x	x	x	x	1.07	NA	1	x	x	x	PREDICTED: similar to Activating transcription factor 7
IPI00207087	1.56	0.48	5	x	x	x	1.38	0.14	7	x	x	x	PREDICTED: similar to AHNAK
IPI00372839	x	x	x	0.76	0.05	3	x	x	x	1.89	0.52	7	PREDICTED: similar to alpha 2 type VI collagen isoform 2C2a precursor
IPI00371266	x	x	x	x	x	x	0.72	NA	1	0.6	0	2	PREDICTED: similar to alpha NAC/1.9.2. protein
IPI00364916	1.46	0.52	8	x	x	x	x	x	x	x	x	x	PREDICTED: similar to Alpha-2 catenin
IPI00204794	x	x	x	x	x	x	1.05	NA	1	x	x	x	PREDICTED: similar to Anaphase-promoting complex subuni
IPI00205634	22.43	27.51	3	x	x	x	x	x	x	x	x	x	PREDICTED: similar to ankyrin 2 isoform 2
IPI00360453	x	x	x	x	x	x	0.56	NA	1	x	x	x	PREDICTED: similar to Ankyrin repeat and sterile alpha
IPI00187694	2.06	NA	1	x	x	x	0.53	NA	1	x	x	x	PREDICTED: similar to AOF2 protein
IPI00360117	x	x	x	x	x	x	0.97	0	2	x	x	x	PREDICTED: similar to Ap3b1 protein
IPI00373651	x	x	x	1.6	NA	1	x	x	x	1.51	NA	1	PREDICTED: similar to apoptosis inhibitor 5
IPI00373611	x	x	x	x	x	x	x	x	x	0.86	0.11	2	PREDICTED: similar to Apoptotic chromatin condensation inducer in the nucleus
IPI00364908	x	x	x	x	x	x	1.68	1.05	5	x	x	x	PREDICTED: similar to archvillin
IPI00371043	x	x	x	x	x	x	x	x	x	1.04	0.13	4	PREDICTED: similar to arginine-rich, mutated in early stage tumors
IPI00192755	x	x	x	x	x	x	x	x	x	1.48	0	2	PREDICTED: similar to ARP2/3 complex 21 kDa subunit
IPI00364805	2.75	1.58	2	x	x	x	0.92	0.29	8	x	x	x	PREDICTED: similar to AT rich interactive domain 1A
IPI00366038	6.1	NA	1	x	x	x	x	x	x	x	x	x	PREDICTED: similar to Ataxin 2-like
IPI00359909	x	x	x	x	x	x	0.63	NA	1	x	x	x	PREDICTED: similar to Ataxin-1
IPI00193816	x	x	x	x	x	x	x	x	x	1.34	0.06	2	PREDICTED: similar to ATP-binding cassette sub-family E member 1
IPI00361514	x	x	x	x	x	x	1.13	NA	1	x	x	x	PREDICTED: similar to ATP-binding cassette transporter
IPI00359419	x	x	x	x	x	x	1.23	0.21	3	1.21	0.03	4	PREDICTED: similar to ATP-dependent chromatin remodeling protein SNF2H
IPI00193685	x	x	x	x	x	x	1.36	NA	1	x	x	x	PREDICTED: similar to ATP-dependent RNA-helicase
IPI00188882	4.7	2.33	7	x	x	x	2.72	1.28	6	x	x	x	PREDICTED: similar to ATRX protein
IPI00370119	0.21	NA	1	x	x	x	x	x	x	x	x	x	PREDICTED: similar to ATXN7L3 protein
IPI00364914	x	x	x	x	x	x	x	x	x	0.67	0.01	2	PREDICTED: similar to BAP28 protein
IPI00559249	x	x	x	x	x	x	x	x	x	0.46	NA	1	PREDICTED: similar to basic transcription factor 3
IPI00372922	x	x	x	x	x	x	2.37	NA	1	x	x	x	PREDICTED: similar to Bcl2-like protein
IPI00370332	3.14	NA	1	x	x	x	2.73	0.1	2	x	x	x	PREDICTED: similar to Bcl7b protein
IPI00360767	x	x	x	x	x	x	1.25	0.08	2	x	x	x	PREDICTED: similar to beta1-syntrophin
IPI00562007	6.4	NA	1	x	x	x	1.26	0.27	2	x	x	x	PREDICTED: similar to Binder of Rho GTPase 4
IPI00191226	x	x	x	x	x	x	1.31	NA	1	x	x	x	PREDICTED: similar to Bodenin
IPI00370470	x	x	x	x	x	x	1.52	NA	1	x	x	x	PREDICTED: similar to Bromodomain adjacent to zinc fing
IPI00365159	1.47	NA	1	x	x	x	1.04	NA	1	x	x	x	PREDICTED: similar to bromodomain-containing protein BP
IPI00365582	x	x	x	x	x	x	1.56	0.02	2	x	x	x	PREDICTED: similar to CAD protein
IPI00366800	4.76	3.05	2	x	x	x	1.02	0.13	2	x	x	x	PREDICTED: similar to capicua protein
IPI00359491	x	x	x	x	x	x	1.54	0.61	12	x	x	x	PREDICTED: similar to Catns protein
IPI00362018	4.43	NA	1	x	x	x	1.58	0.04	2	x	x	x	PREDICTED: similar to CCG1
IPI00196865	5.07	NA	1	x	x	x	0.91	0.02	4	x	x	x	PREDICTED: similar to CDC42 effector protein (Rho GTPas
IPI00388018	x	x	x	x	x	x	2.94	NA	1	x	x	x	PREDICTED: similar to CDNA sequence BC014699
IPI00192923	x	x	x	x	x	x	0.69	0.24	2	x	x	x	PREDICTED: similar to CDNA sequence BC026432
IPI00363922	x	x	x	x	x	x	1.69	NA	1	x	x	x	PREDICTED: similar to Cell death regulator Aven
IPI00361966	0.4	NA	1	x	x	x	x	x	x	x	x	x	PREDICTED: similar to cell division cycle 2-like 1
IPI00366539	0.29	0.06	2	x	x	x	0.68	0.11	5	x	x	x	PREDICTED: similar to cell division cycle 2-like 5
IPI00365522	1.09	NA	1	x	x	x	1.24	0.11	2	x	x	x	PREDICTED: similar to centromere protein A
IPI00364987	x	x	x	x	x	x	1.78	NA	1	x	x	x	PREDICTED: similar to Cerebral cavernous malformation 2
IPI00373488	x	x	x	x	x	x	x	x	x	0.52	NA	1	PREDICTED: similar to CGI-74-like SR-rich protein
IPI00368670	x	x	x	x	x	x	3.28	2.79	8	0.74	NA	1	PREDICTED: similar to Cgn protein
IPI00373109	x	x	x	x	x	x	0.55	0.04	2	x	x	x	PREDICTED: similar to Chain , Signal Recognition Partic
IPI00367734	x	x	x	x	x	x	0.73	0.14	4	x	x	x	PREDICTED: similar to checkpoint suppressor 1
IPI00368857	x	x	x	x	x	x	0.78	NA	1	x	x	x	PREDICTED: similar to chr2 synaptotagmin
IPI00365878	x	x	x	1.02	NA	1	x	x	x	1.24	0.21	4	PREDICTED: similar to chromatin-specific transcription elongation factor, 140 kDa subunit
IPI00367892	x	x	x	x	x	x	1.62	NA	1	x	x	x	PREDICTED: similar to Chromodomain-helicase-DNA-binding
IPI00367982	2.15	NA	1	x	x	x	1.01	NA	1	x	x	x	PREDICTED: similar to chromosome 14 open reading frame
IPI00373657	x	x	x	x	x	x	1.24	NA	1	x	x	x	PREDICTED: similar to Cleavage stimulation factor, 3 pr
IPI00362887	x	x	x	x	x	x	x	x	x	1.23	0.02	3	PREDICTED: similar to collagen alpha 1(IV) chain precursor - mouse
IPI00365380	x	x	x	2.39	0.67	3	x	x	x	1.42	0.12	5	PREDICTED: similar to collagen alpha 2(IV) chain precursor - mouse
IPI00371853	x	x	x	0.98	0.15	8	x	x	x	2.03	0.52	18	PREDICTED: similar to collagen alpha1 type VI-precursor
IPI00360766	x	x	x	0.09	NA	1	x	x	x	0.27	0.03	13	PREDICTED: similar to collagen type XIV
IPI00388015	x	x	x	x	x	x	x	x	x	2.22	NA	1	PREDICTED: similar to Coronin, actin binding protein 1C
IPI00366220	x	x	x	x	x	x	0.79	NA	1	0.83	NA	1	PREDICTED: similar to CPSF6 protein
IPI00367231	x	x	x	x	x	x	0.51	NA	1	x	x	x	PREDICTED: similar to CTD (carboxy-terminal domain, RNA
IPI00373682	3.05	NA	1	x	x	x	x	x	x	x	x	x	PREDICTED: similar to Cutaneous T-cell lymphoma tumor antig
IPI00368343	0.51	NA	1	x	x	x	0.74	0.14	2	x	x	x	PREDICTED: similar to cyclin K
IPI00367829	x	x	x	3.65	NA	1	x	x	x	1	NA	1	PREDICTED: similar to Cyfip1 protein
IPI00371200	x	x	x	x	x	x	1.26	NA	1	x	x	x	PREDICTED: similar to DEAD (Asp-Glu-Ala-Asp) box polype
IPI00361283	3.14	0.75	3	x	x	x	0.54	0.01	2	x	x	x	PREDICTED: similar to DEAD box polypeptide 42 protein
IPI00371827	x	x	x	x	x	x	2.07	0.27	8	x	x	x	PREDICTED: similar to delangin
IPI00190488	14.16	NA	1	x	x	x	x	x	x	x	x	x	PREDICTED: similar to dematin 48 kDa subunit
IPI00358687	x	x	x	x	x	x	1.52	0.22	5	x	x	x	PREDICTED: similar to desmoglein 2
IPI00366081	0.09	NA	1	x	x	x	2.09	0.57	8	1.44	0.42	11	PREDICTED: similar to desmoplakin isoform II
IPI00371725	16.33	NA	1	x	x	x	x	x	x	x	x	x	PREDICTED: similar to dishevelled associated activator of m
IPI00371000	x	x	x	x	x	x	1.22	0.11	4	x	x	x	PREDICTED: similar to DKFZP586J0619 protein
IPI00358023	x	x	x	x	x	x	0.6	0	2	x	x	x	PREDICTED: similar to DNA excision repair protein ERCC-
IPI00371862	x	x	x	x	x	x	1.61	NA	1	x	x	x	PREDICTED: similar to DNA segment, Chr 10, University o
IPI00370616	x	x	x	x	x	x	0.47	NA	1	x	x	x	PREDICTED: similar to DNA segment, Chr 5, Wayne State U
IPI00365414	7.57	2.48	5	x	x	x	1.2	0.37	7	x	x	x	PREDICTED: similar to DNA segment, Chr 8, ERATO Doi 457
IPI00364460	3.74	1.81	17	x	x	x	1.48	0.56	27	x	x	x	PREDICTED: similar to DNA topoisomerase
IPI00370707	x	x	x	x	x	x	x	x	x	1.05	0.01	2	PREDICTED: similar to DNA-directed RNA polymerase II 13.3 kDa polypeptide
IPI00360098	x	x	x	x	x	x	x	x	x	0.85	NA	1	PREDICTED: similar to Dock1 protein
IPI00365665	0.65	0.15	2	x	x	x	0.77	0.05	3	0.84	0.1	3	PREDICTED: similar to EIB-55kDa associated protein 5
IPI00370448	1.24	NA	1	x	x	x	x	x	x	1.2	NA	1	PREDICTED: similar to Eif4g1 protein
IPI00199867	x	x	x	x	x	x	x	x	x	0.94	0.03	2	PREDICTED: similar to Elastin microfibril interfacer 1
IPI00358013	x	x	x	x	x	x	0.49	0.06	3	x	x	x	PREDICTED: similar to ELL associated factor 1
IPI00560378	x	x	x	x	x	x	x	x	x	1.04	NA	1	PREDICTED: similar to Elongation factor 1-gamma
IPI00366600	x	x	x	x	x	x	1.11	NA	1	x	x	x	PREDICTED: similar to enhancer of polycomb homolog 1 is
IPI00366091	x	x	x	x	x	x	x	x	x	1.07	NA	1	PREDICTED: similar to Epidermal growth factor receptor pathway substrate 8-like protein 2
IPI00373011	0.96	0.44	2	x	x	x	1.79	0.39	12	x	x	x	PREDICTED: similar to Epithelial protein lost in neopla
IPI00476899	4.11	0.27	10	x	x	x	1.25	0.09	9	x	x	x	PREDICTED: similar to Eukaryotic translation elongation
IPI00366370	0.46	0.38	3	x	x	x	2.31	2.28	8	x	x	x	PREDICTED: similar to Eukaryotic translation initiation
IPI00370011	x	x	x	x	x	x	x	x	x	1.42	0.01	2	PREDICTED: similar to Eukaryotic translation initiation factor 1
IPI00188016	x	x	x	0.39	0.13	2	x	x	x	0.59	NA	1	PREDICTED: similar to eukaryotic translation initiation factor 2, subunit 3, structural gene X-linked
IPI00366276	x	x	x	x	x	x	1.27	0.29	8	x	x	x	PREDICTED: similar to expressed sequence AA409316
IPI00203664	x	x	x	x	x	x	0.5	NA	1	x	x	x	PREDICTED: similar to Expressed sequence AU019823
IPI00360982	x	x	x	x	x	x	0.62	0	2	x	x	x	PREDICTED: similar to FAD104
IPI00373724	2.41	NA	1	x	x	x	1.72	0.21	6	x	x	x	PREDICTED: similar to Farp1 protein
IPI00205241	x	x	x	x	x	x	x	x	x	1.49	NA	1	PREDICTED: similar to FATZ related protein 2
IPI00366140	1.63	NA	1	x	x	x	1.36	0.31	3	x	x	x	PREDICTED: similar to F-box and leucine-rich repeat pro
IPI00371718	x	x	x	3.3	1.79	6	1.02	NA	1	1.02	0.19	3	PREDICTED: similar to Filamin A
IPI00367470	x	x	x	x	x	x	1.89	NA	1	x	x	x	PREDICTED: similar to FLJ23311 protein
IPI00360570	x	x	x	x	x	x	0.91	0.03	3	x	x	x	PREDICTED: similar to FOG
IPI00361779	2.96	NA	1	x	x	x	1.58	0.32	2	x	x	x	PREDICTED: similar to forkhead box K2 isoform 1
IPI00372759	x	x	x	x	x	x	0.55	0.14	8	0.82	0.01	2	PREDICTED: similar to formin binding protein 11
IPI00363433	x	x	x	x	x	x	0.42	0	2	x	x	x	PREDICTED: similar to formin binding protein 30
IPI00372723	5.57	NA	1	x	x	x	x	x	x	x	x	x	PREDICTED: similar to formin-2
IPI00557335	21.37	NA	1	x	x	x	x	x	x	x	x	x	PREDICTED: similar to Gene model 1568
IPI00360426	1.81	NA	1	x	x	x	1.17	NA	1	x	x	x	PREDICTED: similar to Gene model 672
IPI00360501	x	x	x	x	x	x	x	x	x	1.13	0.15	3	PREDICTED: similar to Glutaryl-Coenzyme A dehydrogenase
IPI00365165	x	x	x	x	x	x	x	x	x	1.65	0.21	2	PREDICTED: similar to glyceraldehyde-3-phosphate dehydrogenase (phosphorylating) (EC 1.2.1.12) - mouse
IPI00360993	x	x	x	x	x	x	x	x	x	0.61	0.02	2	PREDICTED: similar to Glycine decarboxylase
IPI00360156	x	x	x	x	x	x	x	x	x	2.16	NA	1	PREDICTED: similar to glycoprotein, synaptic 2
IPI00371289	x	x	x	x	x	x	1.01	NA	1	x	x	x	PREDICTED: similar to golgi autoantigen golgin subtype
IPI00390323	x	x	x	x	x	x	1.17	NA	1	x	x	x	PREDICTED: similar to Golgi-specific brefeldin A-resist
IPI00367542	x	x	x	x	x	x	1.62	NA	1	x	x	x	PREDICTED: similar to growth arrest-specific protein 2
IPI00366437	2.55	NA	1	x	x	x	1.38	NA	1	x	x	x	PREDICTED: similar to Gtpbp1 protein
IPI00360165	x	x	x	0.77	0.19	3	x	x	x	0.94	0.2	12	PREDICTED: similar to H2A histone family, member E
IPI00361887	x	x	x	0.58	0.1	6	0.56	0.05	3	x	x	x	PREDICTED: similar to H2A histone family, member V isoform 1
IPI00367724	x	x	x	x	x	x	0.69	NA	1	x	x	x	PREDICTED: similar to HCF
IPI00364792	x	x	x	x	x	x	1.26	0.04	2	x	x	x	PREDICTED: similar to heat shock protein 1, alpha
IPI00388323	x	x	x	2.65	1.06	11	x	x	x	1.41	0.29	15	PREDICTED: similar to heparan sulfate proteoglycan 2
IPI00364363	3.39	1.17	7	x	x	x	1.25	0.17	7	x	x	x	PREDICTED: similar to heterogeneous nuclear ribonucleop
IPI00362409	x	x	x	10.13	NA	1	x	x	x	0.68	NA	1	PREDICTED: similar to Heterogeneous nuclear ribonucleoprotein A1
IPI00358211	0.77	0.02	4	3.14	0.58	23	1.07	0.07	5	0.92	0.06	15	PREDICTED: similar to Heterogeneous nuclear ribonucleoproteins A2/B1
IPI00558186	x	x	x	0.3	0.09	2	x	x	x	0.43	NA	1	PREDICTED: similar to High mobility group protein 2
IPI00366324	x	x	x	x	x	x	x	x	x	0.84	0.38	3	PREDICTED: similar to histone H1
IPI00566481	x	x	x	0.56	0.12	4	x	x	x	1.16	0.12	14	PREDICTED: similar to histone H2a(A)-613
IPI00364897	x	x	x	0.72	0.11	27	1.6	0.07	2	1.12	0.13	27	PREDICTED: similar to Histone H2B 291B
IPI00368660	x	x	x	0.64	0.04	7	x	x	x	0.93	0.19	10	PREDICTED: similar to histone protein Hist2h3c1
IPI00370209	0.58	0.02	3	x	x	x	0.58	0.05	5	x	x	x	PREDICTED: similar to HIV TAT specific factor 1
IPI00214953	x	x	x	x	x	x	0.98	NA	1	x	x	x	PREDICTED: similar to HP1 alpha protein
IPI00371104	x	x	x	x	x	x	0.91	NA	1	x	x	x	PREDICTED: similar to huntingtin interacting protein B
IPI00366160	2.28	0.33	2	x	x	x	1.04	0.01	2	1.39	0	2	PREDICTED: similar to hypothetical protein
IPI00364284	5.93	7.2	2	x	x	x	0.89	0.33	2	x	x	x	PREDICTED: similar to hypothetical protein
IPI00359121	1.05	0	2	x	x	x	0.78	0.06	3	x	x	x	PREDICTED: similar to hypothetical protein
IPI00360386	2.35	0.26	9	x	x	x	x	x	x	0.66	NA	1	PREDICTED: similar to hypothetical protein
IPI00365644	1.36	NA	1	x	x	x	x	x	x	x	x	x	PREDICTED: similar to hypothetical protein
IPI00368626	x	x	x	x	x	x	0.77	0	2	x	x	x	PREDICTED: similar to hypothetical protein
IPI00360229	x	x	x	x	x	x	x	x	x	0.85	0.01	2	PREDICTED: similar to hypothetical protein
IPI00212580	x	x	x	x	x	x	1.06	0.07	2	x	x	x	PREDICTED: similar to Hypothetical protein 1600022A19Ri
IPI00204724	0.6	0.05	3	x	x	x	0.74	0.16	8	x	x	x	PREDICTED: similar to hypothetical protein FLJ14936
IPI00358126	0.74	0.06	2	x	x	x	0.84	0.14	4	x	x	x	PREDICTED: similar to hypothetical protein MGC20460
IPI00366009	0.2	NA	1	x	x	x	x	x	x	x	x	x	PREDICTED: similar to Hypothetical protein MGC38211
IPI00367147	1.1	0.01	2	x	x	x	1.87	0	2	x	x	x	PREDICTED: similar to inhibitor of growth family, membe
IPI00389806	0.2	0.01	2	x	x	x	1.29	NA	1	x	x	x	PREDICTED: similar to inter-alpha-inhibitor H2 chain
IPI00371513	x	x	x	x	x	x	0.98	NA	1	x	x	x	PREDICTED: similar to IQ motif and WD repeats 1
IPI00370165	1.69	0.93	4	x	x	x	1.73	0.45	10	x	x	x	PREDICTED: similar to junction-associated coiled-coil p
IPI00363832	1.11	NA	1	x	x	x	x	x	x	x	x	x	PREDICTED: similar to KIAA0456 protein
IPI00369227	x	x	x	x	x	x	1.13	1.05	3	x	x	x	PREDICTED: similar to KIAA0731 protein
IPI00373079	1.53	0.89	5	x	x	x	1.04	0.31	4	x	x	x	PREDICTED: similar to KIAA0853 protein
IPI00569440	2.66	NA	1	x	x	x	x	x	x	x	x	x	PREDICTED: similar to KIAA0853 protein
IPI00363464	0.65	NA	1	x	x	x	x	x	x	x	x	x	PREDICTED: similar to KIAA1012 protein
IPI00362824	x	x	x	x	x	x	1.48	0	2	x	x	x	PREDICTED: similar to KRAP
IPI00373537	x	x	x	x	x	x	0.97	NA	1	x	x	x	PREDICTED: similar to Kruppel-like factor 12
IPI00203823	x	x	x	x	x	x	x	x	x	1.46	0.22	2	PREDICTED: similar to L-lactate dehydrogenase A chain
IPI00366190	2.35	NA	1	1.55	0.36	2	1.32	0.01	3	1.31	0.3	4	PREDICTED: similar to Lmnb2 protein
IPI00359652	x	x	x	x	x	x	x	x	x	0.55	0.05	2	PREDICTED: similar to mannose receptor precursor-like isoform 4
IPI00559390	5.59	0.07	2	3.98	0.17	2	1.15	0.39	9	0.89	NA	1	PREDICTED: similar to Matrin 3
IPI00198486	1.04	0.26	3	x	x	x	1.5	0.62	4	x	x	x	PREDICTED: similar to mBLVR
IPI00475560	x	x	x	x	x	x	x	x	x	1.21	0.3	2	PREDICTED: similar to mDj4
IPI00371198	1.32	NA	1	x	x	x	0.91	NA	1	x	x	x	PREDICTED: similar to mDomino
IPI00372489	x	x	x	x	x	x	1.34	NA	1	x	x	x	PREDICTED: similar to Metastasis-associated protein MTA
IPI00209527	0.64	0.28	12	x	x	x	0.71	0.19	9	x	x	x	PREDICTED: similar to microfibrillar-associated protein
IPI00189403	1.08	NA	1	x	x	x	0.81	0.15	6	x	x	x	PREDICTED: similar to Midasin
IPI00358418	x	x	x	x	x	x	1.17	0.32	2	x	x	x	PREDICTED: similar to mKIAA0187 protein
IPI00358110	4.14	NA	1	x	x	x	1.11	0.31	5	x	x	x	PREDICTED: similar to mKIAA0333 protein
IPI00368776	x	x	x	x	x	x	0.88	NA	1	0.92	0.05	2	PREDICTED: similar to mKIAA0560 protein
IPI00365778	x	x	x	x	x	x	0.87	0.05	2	x	x	x	PREDICTED: similar to mKIAA0824 protein
IPI00367531	1.19	NA	1	x	x	x	1.22	0.14	8	x	x	x	PREDICTED: similar to mKIAA0843 protein
IPI00361861	2.8	NA	1	x	x	x	0.49	NA	1	x	x	x	PREDICTED: similar to mKIAA0852 protein
IPI00359426	x	x	x	x	x	x	1.21	NA	1	x	x	x	PREDICTED: similar to mKIAA1046 protein
IPI00362857	3.1	NA	1	x	x	x	x	x	x	x	x	x	PREDICTED: similar to mKIAA1111 protein
IPI00366849	0.66	0.13	2	x	x	x	1.07	NA	1	x	x	x	PREDICTED: similar to mKIAA1142 protein
IPI00371251	x	x	x	x	x	x	0.6	0.03	2	x	x	x	PREDICTED: similar to mKIAA1178 protein
IPI00372862	x	x	x	x	x	x	0.99	0.31	5	0.5	NA	1	PREDICTED: similar to mKIAA1279 protein
IPI00366816	x	x	x	x	x	x	0.56	NA	1	x	x	x	PREDICTED: similar to mKIAA1429 protein
IPI00197098	x	x	x	x	x	x	1.53	0	2	x	x	x	PREDICTED: similar to mKIAA1522 protein
IPI00382207	0.44	0.05	2	x	x	x	1.3	NA	1	x	x	x	PREDICTED: similar to mKIAA1604 protein
IPI00372789	1.01	0.78	3	x	x	x	1.5	0.44	5	x	x	x	PREDICTED: similar to mKIAA1741 protein
IPI00367376	2.01	NA	1	x	x	x	x	x	x	x	x	x	PREDICTED: similar to mKIAA1980 protein
IPI00392552	1.87	0.9	4	x	x	x	0.97	0.03	2	x	x	x	PREDICTED: similar to mKIAA3013 protein
IPI00371717	1.01	0.14	2	x	x	x	0.91	0.01	2	x	x	x	PREDICTED: similar to Mphosph10 protein
IPI00211298	x	x	x	x	x	x	0.92	NA	1	x	x	x	PREDICTED: similar to Msx-2 interacting nuclear target
IPI00212141	x	x	x	x	x	x	1.37	0.16	2	x	x	x	PREDICTED: similar to Myeloid leukemia factor 2 homolog
IPI00366472	1.63	0.64	3	x	x	x	0.98	0.3	6	x	x	x	PREDICTED: similar to Myeloid/lymphoid or mixed-lineage
IPI00209828	x	x	x	3.98	1.62	6	x	x	x	0.98	0.32	8	PREDICTED: similar to Myl9 protein
IPI00564409	x	x	x	x	x	x	x	x	x	1.17	0.17	10	PREDICTED: similar to Myosin regulatory light chain 2-A, smooth muscle isoform
IPI00372637	x	x	x	x	x	x	2.06	0.44	11	x	x	x	PREDICTED: similar to myosin XVIIIa
IPI00365944	x	x	x	x	x	x	x	x	x	1.67	1.26	8	PREDICTED: similar to myosin, light polypeptide 6, alkali, smooth muscle and non-muscle
IPI00388754	x	x	x	x	x	x	1.25	0.69	5	0.29	NA	1	PREDICTED: similar to N2B-Titin Isoform
IPI00371984	3.93	NA	1	x	x	x	x	x	x	x	x	x	PREDICTED: similar to neuron navigator 1
IPI00368075	x	x	x	x	x	x	1.57	NA	1	x	x	x	PREDICTED: similar to NMD3 homolog
IPI00364693	x	x	x	x	x	x	0.94	0	2	x	x	x	PREDICTED: similar to NOL1/NOP2/Sun domain family 2
IPI00362716	0.93	0.35	12	x	x	x	1.87	0.45	17	x	x	x	PREDICTED: similar to Nol5a_predicted protein
IPI00367479	x	x	x	x	x	x	x	x	x	1.16	NA	1	PREDICTED: similar to nonmuscle myosin II-C heavy chain
IPI00561347	x	x	x	1.26	0.14	4	x	x	x	0.57	0.08	6	PREDICTED: similar to Nono protein
IPI00372578	2.3	0.38	2	x	x	x	0.47	NA	1	x	x	x	PREDICTED: similar to novel protein
IPI00370746	0.39	0	3	x	x	x	0.69	0.21	3	x	x	x	PREDICTED: similar to novel protein (6230425C22Rik) sim
IPI00565809	1.98	NA	1	x	x	x	0.58	NA	1	x	x	x	PREDICTED: similar to NSD1 protein
IPI00368305	x	x	x	x	x	x	0.5	NA	1	x	x	x	PREDICTED: similar to nuclear body associated kinase 2a
IPI00192753	x	x	x	x	x	x	1.04	0.01	2	0.55	NA	1	PREDICTED: similar to nuclear cap binding protein subunit 2
IPI00368975	x	x	x	x	x	x	0.47	NA	1	x	x	x	PREDICTED: similar to Nuclear factor related to kappa B
IPI00372162	0.63	0	2	x	x	x	1.23	0.16	3	x	x	x	PREDICTED: similar to nuclear pore complex-associated i
IPI00190741	x	x	x	x	x	x	0.5	NA	1	x	x	x	PREDICTED: similar to nuclear receptor interacting prot
IPI00371541	x	x	x	x	x	x	1.18	NA	1	x	x	x	PREDICTED: similar to Nuclear VCP-like
IPI00554155	x	x	x	x	x	x	1.02	0.23	7	x	x	x	PREDICTED: similar to Nucleolar protein 1
IPI00557710	1.53	NA	1	x	x	x	2.11	0.33	2	x	x	x	PREDICTED: similar to Nucleosome binding protein 1
IPI00362669	x	x	x	x	x	x	1.15	0.2	2	x	x	x	PREDICTED: similar to ortholog of human amyotrophic lat
IPI00371139	0.59	NA	1	x	x	x	0.7	0	2	x	x	x	PREDICTED: similar to Osr1 protein
IPI00362931	x	x	x	0.93	NA	1	x	x	x	1.15	0.07	4	PREDICTED: similar to osteoglycin precursor
IPI00358713	x	x	x	x	x	x	1.12	0.27	3	x	x	x	PREDICTED: similar to p53-binding protein-3
IPI00362649	3.34	0.43	2	x	x	x	2.13	NA	1	x	x	x	PREDICTED: similar to palladin
IPI00203802	x	x	x	x	x	x	1.64	0.59	3	x	x	x	PREDICTED: similar to PAP-1 binding protein
IPI00368673	2.63	NA	1	x	x	x	x	x	x	x	x	x	PREDICTED: similar to papillary renal cell carcinoma-associ
IPI00390034	x	x	x	x	x	x	0.81	NA	1	x	x	x	PREDICTED: similar to PDZ domain actin binding protein
IPI00365361	0.72	NA	1	x	x	x	0.91	0.11	2	x	x	x	PREDICTED: similar to Peptidylprolyl isomerase-like 4
IPI00362238	x	x	x	x	x	x	x	x	x	3.57	NA	1	PREDICTED: similar to peroxiredoxin 1
IPI00188033	3.7	NA	1	x	x	x	x	x	x	x	x	x	PREDICTED: similar to peroxisome proliferator-activated rec
IPI00565591	2.43	NA	1	x	x	x	x	x	x	x	x	x	PREDICTED: similar to PEST-containing nuclear protein
IPI00566375	4.74	3.18	2	x	x	x	1.25	NA	1	1.46	0.56	2	PREDICTED: similar to PHD finger protein 14 isoform 1
IPI00365997	5.15	NA	1	x	x	x	1.49	0.23	4	x	x	x	PREDICTED: similar to PHD finger protein 2
IPI00366920	3.21	NA	1	x	x	x	x	x	x	x	x	x	PREDICTED: similar to PHD finger protein 3
IPI00367694	x	x	x	x	x	x	1.83	NA	1	x	x	x	PREDICTED: similar to PHD finger protein 6
IPI00371679	2.4	0	2	x	x	x	1.19	NA	1	x	x	x	PREDICTED: similar to phosphoprotein
IPI00360592	1.74	NA	1	x	x	x	1.23	0.09	2	x	x	x	PREDICTED: similar to pianissimo
IPI00373061	x	x	x	x	x	x	0.99	0.01	3	x	x	x	PREDICTED: similar to Pin2-interacting protein X1
IPI00370658	1.24	0.11	6	x	x	x	1.31	0.14	13	x	x	x	PREDICTED: similar to pinin
IPI00360147	x	x	x	x	x	x	1.45	0	2	x	x	x	PREDICTED: similar to plakophilin-3
IPI00558640	x	x	x	x	x	x	0.95	NA	1	x	x	x	PREDICTED: similar to Plekha7 protein
IPI00368671	x	x	x	x	x	x	1.28	0	2	x	x	x	PREDICTED: similar to Pogo transposable element with ZN
IPI00200243	x	x	x	x	x	x	x	x	x	0.96	NA	1	PREDICTED: similar to polyA binding protein, testis-enriched isoform
IPI00358101	1.83	0.24	2	x	x	x	1.06	0.01	2	0.82	0.26	2	PREDICTED: similar to polybromo-1
IPI00360973	3.54	NA	1	x	x	x	0.76	0	2	x	x	x	PREDICTED: similar to polyhomeotic 3
IPI00201300	6.55	3.7	5	x	x	x	1.11	NA	1	x	x	x	PREDICTED: similar to polymerase I-transcript release f
IPI00369683	x	x	x	0.84	0.19	9	x	x	x	0.71	0.12	16	PREDICTED: similar to pre-mRNA processing factor 8
IPI00363426	0.23	0	2	x	x	x	1	0.17	6	x	x	x	PREDICTED: similar to prospero-related homeobox 1
IPI00372677	0.63	0.03	3	x	x	x	1.22	NA	1	x	x	x	PREDICTED: similar to Protein C14orf120 homolog
IPI00364827	0.91	NA	1	x	x	x	1.2	NA	1	x	x	x	PREDICTED: similar to Protein C20orf77 homolog
IPI00373365	x	x	x	x	x	x	5.66	7.07	2	x	x	x	PREDICTED: similar to protein kinase C binding protein
IPI00191257	x	x	x	x	x	x	1.2	NA	1	x	x	x	PREDICTED: similar to Protein phosphatase 1, regulatory
IPI00199716	x	x	x	x	x	x	x	x	x	0.77	NA	1	PREDICTED: similar to Protein transport protein Sec23B
IPI00393501	x	x	x	x	x	x	0.59	NA	1	x	x	x	PREDICTED: similar to PRP3 pre-mRNA processing factor 3
IPI00366375	0.44	0.03	3	x	x	x	0.91	0	2	x	x	x	PREDICTED: similar to PRP31
IPI00197723	0.37	0	2	0.53	0.09	3	2.6	0.23	2	2.19	0.63	6	PREDICTED: similar to Prr6 protein
IPI00365553	0.29	0.02	3	x	x	x	1.05	0.05	5	x	x	x	PREDICTED: similar to putative CCAAT binding factor 1;
IPI00363634	x	x	x	x	x	x	x	x	x	0.59	NA	1	PREDICTED: similar to putative oral cancer suppressor
IPI00361832	x	x	x	0.74	NA	1	x	x	x	1.41	NA	1	PREDICTED: similar to Putative pre-mRNA splicing factor RNA helicase
IPI00364610	x	x	x	x	x	x	0.52	NA	1	x	x	x	PREDICTED: similar to putative protein product of HMFN0
IPI00371516	1.76	NA	1	x	x	x	0.96	0.06	2	x	x	x	PREDICTED: similar to PxF protein
IPI00563180	x	x	x	x	x	x	0.62	0.12	3	x	x	x	PREDICTED: similar to R31449_3
IPI00368991	0.82	NA	1	x	x	x	x	x	x	x	x	x	PREDICTED: similar to rac GTPase activating protein; GAB-as
IPI00365184	x	x	x	x	x	x	0.53	NA	1	x	x	x	PREDICTED: similar to Ran-binding protein 10
IPI00371944	5.19	2.13	2	x	x	x	1.08	0.35	4	0.98	0.04	2	PREDICTED: similar to Ran-binding protein 2
IPI00558170	x	x	x	x	x	x	0.72	NA	1	x	x	x	PREDICTED: similar to RAN-binding protein 3
IPI00372755	x	x	x	x	x	x	1.81	NA	1	x	x	x	PREDICTED: similar to Rap1-interacting factor 1
IPI00394470	x	x	x	x	x	x	x	x	x	1.44	0.02	2	PREDICTED: similar to Ras GTPase-activating-like protein IQGAP2
IPI00364316	4.95	NA	1	x	x	x	x	x	x	x	x	x	PREDICTED: similar to Ras-interacting protein 1
IPI00373266	x	x	x	x	x	x	0.89	0.17	2	x	x	x	PREDICTED: similar to Rbm28 protein
IPI00368632	x	x	x	x	x	x	1.23	NA	1	x	x	x	PREDICTED: similar to regulator factor X 5
IPI00368441	10.58	6.75	3	x	x	x	1.98	0.62	2	x	x	x	PREDICTED: similar to remodeling and spacing factor 1
IPI00368594	8.94	NA	1	x	x	x	1.62	1	2	x	x	x	PREDICTED: similar to remodeling and spacing factor 1
IPI00368364	0.78	0.02	2	x	x	x	1.23	0.15	2	x	x	x	PREDICTED: similar to REST corepressor 1
IPI00360237	x	x	x	x	x	x	x	x	x	0.53	0.13	2	PREDICTED: similar to ribosomal protein L10
IPI00369032	x	x	x	x	x	x	x	x	x	0.64	NA	1	PREDICTED: similar to ribosomal protein L10a
IPI00359296	x	x	x	x	x	x	x	x	x	0.67	0.03	2	PREDICTED: similar to ribosomal protein L15
IPI00361971	x	x	x	x	x	x	x	x	x	0.59	NA	1	PREDICTED: similar to ribosomal protein L19
IPI00206537	x	x	x	x	x	x	x	x	x	0.47	NA	1	PREDICTED: similar to ribosomal protein L21
IPI00368970	x	x	x	x	x	x	x	x	x	0.7	0.12	2	PREDICTED: similar to ribosomal protein L27
IPI00557273	x	x	x	x	x	x	0.72	NA	1	x	x	x	PREDICTED: similar to ribosomal protein L4
IPI00361593	x	x	x	x	x	x	x	x	x	11.56	NA	1	PREDICTED: similar to ribosomal protein L5
IPI00361431	x	x	x	0.44	0.04	2	x	x	x	0.56	0.01	2	PREDICTED: similar to ribosomal protein S10
IPI00214217	x	x	x	x	x	x	x	x	x	0.58	NA	1	PREDICTED: similar to ribosomal protein S18
IPI00558621	x	x	x	x	x	x	x	x	x	0.61	0.05	2	PREDICTED: similar to ribosomal protein S18
IPI00565635	x	x	x	x	x	x	x	x	x	0.64	0.09	4	PREDICTED: similar to ribosomal protein S19
IPI00188079	x	x	x	0.09	NA	1	0.63	NA	1	1.38	0.24	6	PREDICTED: similar to Ribosome-binding protein 1
IPI00368842	x	x	x	x	x	x	x	x	x	0.76	NA	1	PREDICTED: similar to RIKEN cDNA 1190003A07
IPI00368144	3.26	NA	1	x	x	x	1.28	0.03	2	x	x	x	PREDICTED: similar to RIKEN cDNA 1190006E07
IPI00372631	x	x	x	x	x	x	1.08	0.21	3	x	x	x	PREDICTED: similar to RIKEN cDNA 1200014J11
IPI00368002	x	x	x	x	x	x	1.35	0.15	6	x	x	x	PREDICTED: similar to RIKEN cDNA 1700020O03
IPI00209989	x	x	x	x	x	x	1.31	NA	1	x	x	x	PREDICTED: similar to RIKEN cDNA 1810011O16
IPI00205830	0.59	NA	1	x	x	x	x	x	x	x	x	x	PREDICTED: similar to RIKEN cDNA 1810054G18
IPI00371685	x	x	x	x	x	x	0.35	NA	1	x	x	x	PREDICTED: similar to RIKEN cDNA 2010012O05
IPI00206509	2.17	0.04	2	x	x	x	1.2	0.67	5	x	x	x	PREDICTED: similar to RIKEN cDNA 2410016O06
IPI00205016	2.44	NA	1	x	x	x	0.77	NA	1	x	x	x	PREDICTED: similar to RIKEN cDNA 2600001B17
IPI00365718	6.06	NA	1	x	x	x	x	x	x	x	x	x	PREDICTED: similar to RIKEN cDNA 2700023B17
IPI00372341	6.5	2.63	2	x	x	x	1.6	0.06	2	x	x	x	PREDICTED: similar to RIKEN cDNA 2810037C14
IPI00195732	1.44	NA	1	x	x	x	1.56	0.03	3	x	x	x	PREDICTED: similar to RIKEN cDNA 2810468K17
IPI00370217	2.04	0.06	2	x	x	x	0.82	0.01	2	x	x	x	PREDICTED: similar to RIKEN cDNA 2810485I05
IPI00359172	x	x	x	x	x	x	1.17	0.14	2	x	x	x	PREDICTED: similar to RIKEN cDNA 2900010D03
IPI00365393	1.69	NA	1	x	x	x	x	x	x	x	x	x	PREDICTED: similar to RIKEN cDNA 2900041A09
IPI00373179	x	x	x	x	x	x	x	x	x	0.29	NA	1	PREDICTED: similar to RIKEN cDNA 3110001N18
IPI00366247	x	x	x	x	x	x	x	x	x	0.79	NA	1	PREDICTED: similar to RIKEN cDNA 4921531G14
IPI00196671	0.45	0	2	x	x	x	1.27	0.4	4	x	x	x	PREDICTED: similar to RIKEN cDNA 4931414P19
IPI00371975	x	x	x	x	x	x	x	x	x	0.52	0.01	2	PREDICTED: similar to RIKEN cDNA 4931440L10
IPI00363838	2.44	NA	1	x	x	x	1.38	0.35	8	x	x	x	PREDICTED: similar to RIKEN cDNA 5730454B08
IPI00359417	x	x	x	x	x	x	0.75	0	2	x	x	x	PREDICTED: similar to RIKEN cDNA B230308G19
IPI00365065	2.54	NA	1	x	x	x	x	x	x	x	x	x	PREDICTED: similar to RIKEN cDNA C130067A03 gene
IPI00359065	2.32	0.26	2	x	x	x	0.88	0.17	4	x	x	x	PREDICTED: similar to RIKEN cDNA D030015G18
IPI00370869	x	x	x	x	x	x	x	x	x	1.76	0.67	2	PREDICTED: similar to RIKEN cDNA E330026B02
IPI00370868	x	x	x	x	x	x	x	x	x	1.53	0.14	2	PREDICTED: similar to RIKEN cDNA E330026B02
IPI00201580	1.02	0.46	3	1.57	NA	1	0.7	0.07	7	0.85	0.08	3	PREDICTED: similar to RIKEN cDNA G430041M01
IPI00367304	1.11	0	2	x	x	x	0.5	NA	1	x	x	x	PREDICTED: similar to Ring finger protein 20
IPI00365317	x	x	x	x	x	x	1.64	NA	1	x	x	x	PREDICTED: similar to RING1 and YY1 binding protein
IPI00371042	4.35	NA	1	x	x	x	0.7	NA	1	x	x	x	PREDICTED: similar to RNA binding motif protein 15B
IPI00369616	x	x	x	x	x	x	2.82	NA	1	x	x	x	PREDICTED: similar to RNA binding motif protein 25
IPI00193008	2.58	1.24	3	x	x	x	0.8	0.27	6	x	x	x	PREDICTED: similar to RNA binding motif protein 5
IPI00215147	x	x	x	x	x	x	0.96	NA	1	x	x	x	PREDICTED: similar to RNA binding motif protein 7
IPI00362534	x	x	x	2.62	3.72	4	x	x	x	0.78	0.16	2	PREDICTED: similar to RNA helicase
IPI00197653	x	x	x	x	x	x	0.95	0	2	x	x	x	PREDICTED: similar to RNA polymerase I transcription te
IPI00359566	x	x	x	x	x	x	1.16	NA	1	x	x	x	PREDICTED: similar to rootletin
IPI00368999	x	x	x	x	x	x	x	x	x	0.44	NA	1	PREDICTED: similar to Rpl24 protein
IPI00361560	0.52	NA	1	x	x	x	2.31	1.84	5	x	x	x	PREDICTED: similar to RRP5 protein homolog
IPI00372502	2.56	2.34	2	4.27	NA	1	x	x	x	1.07	0.04	2	PREDICTED: similar to Safb2 protein
IPI00198392	x	x	x	x	x	x	1.9	0.33	3	x	x	x	PREDICTED: similar to Sal-like 1
IPI00480853	0.02	NA	1	x	x	x	x	x	x	x	x	x	PREDICTED: similar to SAM and SH3 domain containing protein
IPI00369358	x	x	x	x	x	x	x	x	x	0.97	0.01	2	PREDICTED: similar to SEC24 related gene family, member A
IPI00359359	0.68	1.39	4	x	x	x	0.93	0.29	11	x	x	x	PREDICTED: similar to Ser/Arg-related nuclear matrix pr
IPI00368692	0.78	0.59	30	x	x	x	0.93	0.36	68	1.05	NA	1	PREDICTED: similar to serine/arginine repetitive matrix 2
IPI00357964	x	x	x	0.22	NA	1	2.26	NA	1	0.67	NA	1	PREDICTED: similar to SET protein
IPI00364626	x	x	x	x	x	x	1.18	NA	1	x	x	x	PREDICTED: similar to Sfrs14 protein
IPI00205383	x	x	x	0.24	NA	1	1.16	NA	1	0.76	0.21	7	PREDICTED: similar to Sfrs4 protein
IPI00367996	x	x	x	x	x	x	1.13	NA	1	x	x	x	PREDICTED: similar to SH3-containing guanine nucleotide
IPI00365935	1.88	NA	1	x	x	x	1.07	NA	1	x	x	x	PREDICTED: similar to Sid3177p
IPI00363631	0.97	NA	1	x	x	x	0.58	0.13	2	x	x	x	PREDICTED: similar to silencing mediator of retinoic ac
IPI00198418	x	x	x	x	x	x	x	x	x	0.63	NA	1	PREDICTED: similar to small nuclear ribonucleoprotein E
IPI00364045	x	x	x	x	x	x	0.79	NA	1	0.65	0.01	2	PREDICTED: similar to small nuclear ribonucleoprotein polypeptide D2
IPI00366049	x	x	x	x	x	x	1.13	0.16	2	x	x	x	PREDICTED: similar to Snf2-related CBP activator protei
IPI00734667	x	x	x	x	x	x	x	x	x	1.18	NA	1	PREDICTED: similar to solute carrier family 25 (mitochondrial carrier, glutamate), member 22
IPI00421709	1.05	0.4	4	x	x	x	1	0.21	18	1.26	0.05	2	PREDICTED: similar to Son protein
IPI00215030	0.68	0.02	2	0.68	NA	1	0.73	0	2	0.82	0.02	2	PREDICTED: similar to Splicing factor 3a, subunit 1
IPI00371470	0.81	0.16	10	x	x	x	0.99	0.09	8	1.06	NA	1	PREDICTED: similar to Splicing factor 3b, subunit 2
IPI00363568	x	x	x	x	x	x	x	x	x	0.76	0.07	9	PREDICTED: similar to Splicing factor 3b, subunit 3, 130kDa
IPI00553921	0.32	NA	1	0.43	0.02	4	x	x	x	0.64	0.02	6	PREDICTED: similar to Splicing factor, arginine/serine-rich 3
IPI00372013	6.31	NA	1	x	x	x	x	x	x	x	x	x	PREDICTED: similar to SRPK2
IPI00362613	4.81	NA	1	x	x	x	x	x	x	x	x	x	PREDICTED: similar to SR-related CTD associated factor 6
IPI00368944	0.89	0	2	x	x	x	0.9	0.06	2	1.16	NA	1	PREDICTED: similar to step II splicing factor SLU7
IPI00365830	1.06	NA	1	x	x	x	x	x	x	x	x	x	PREDICTED: similar to sterile alpha motif domain containing
IPI00196576	x	x	x	x	x	x	0.9	NA	1	x	x	x	PREDICTED: similar to steroid receptor-interacting SNF2
IPI00365792	x	x	x	x	x	x	0.59	NA	1	x	x	x	PREDICTED: similar to Stromal interaction molecule 1
IPI00364431	1.58	NA	1	x	x	x	x	x	x	1.14	0.14	5	PREDICTED: similar to succinate-Coenzyme A ligase, ADP-forming, beta subunit
IPI00361196	x	x	x	x	x	x	1.6	NA	1	x	x	x	PREDICTED: similar to SUN2
IPI00373760	1.23	NA	1	x	x	x	1.03	0.26	4	x	x	x	PREDICTED: similar to suppressor of Ty 3 homolog
IPI00364864	1.63	NA	1	x	x	x	1	0.17	9	1.05	0.24	4	PREDICTED: similar to Suppressor of Ty 6 homolog
IPI00371100	x	x	x	x	x	x	0.71	NA	1	x	x	x	PREDICTED: similar to SWI/SNF related matrix-associated
IPI00364043	x	x	x	x	x	x	1.29	0.06	2	x	x	x	PREDICTED: similar to Sympk protein
IPI00205262	16.56	7.13	2	x	x	x	1.12	0.13	4	x	x	x	PREDICTED: similar to Synaptopodin-2
IPI00199386	x	x	x	x	x	x	0.98	NA	1	x	x	x	PREDICTED: similar to TAF10 RNA polymerase II, TATA box
IPI00364132	0.66	0.01	2	1.37	0.73	5	0.65	NA	1	0.83	0.11	5	PREDICTED: similar to TAF15 RNA polymerase II, TATA box binding protein (TBP)-associated factor
IPI00361959	2.95	NA	1	x	x	x	x	x	x	x	x	x	PREDICTED: similar to Tenc1 protein
IPI00362755	4.67	3.85	6	x	x	x	2.02	0.73	5	x	x	x	PREDICTED: similar to tensin
IPI00365569	x	x	x	x	x	x	1.4	0	2	x	x	x	PREDICTED: similar to tetratricopeptide repeat domain 7
IPI00357963	x	x	x	x	x	x	1.47	1.13	4	x	x	x	PREDICTED: similar to THO complex 2
IPI00369460	x	x	x	x	x	x	7.73	8.1	2	x	x	x	PREDICTED: similar to Tight junction protein 3
IPI00554248	8.81	0	2	x	x	x	0.93	0	2	x	x	x	PREDICTED: similar to Tjp2 protein
IPI00370170	x	x	x	x	x	x	0.98	0.46	3	x	x	x	PREDICTED: similar to Transcription factor 20
IPI00393676	1.35	0.59	4	x	x	x	1.6	1.27	5	x	x	x	PREDICTED: similar to transcription factor ELYS
IPI00358225	2.95	NA	1	x	x	x	x	x	x	x	x	x	PREDICTED: similar to Transcriptional co-activator CRSP7 ho
IPI00370981	1.04	NA	1	x	x	x	2.07	0.28	3	x	x	x	PREDICTED: similar to transformation/transcription doma
IPI00339167	1.18	NA	1	x	x	x	0.38	NA	1	x	x	x	PREDICTED: similar to Tubulin alpha-2 chain
IPI00475639	x	x	x	4.59	1.22	7	x	x	x	1.01	0.18	16	PREDICTED: similar to tubulin, beta 2
IPI00365737	x	x	x	x	x	x	0.59	0.09	2	x	x	x	PREDICTED: similar to U1 small nuclear ribonucleoprotei
IPI00358010	1.68	NA	1	x	x	x	0.55	0.11	3	x	x	x	PREDICTED: similar to ubiquitin C-terminal hydrolase X4
IPI00359679	0.85	NA	1	x	x	x	x	x	x	x	x	x	PREDICTED: similar to ubiquitin specific protease 31
IPI00364149	x	x	x	x	x	x	0.81	NA	1	x	x	x	PREDICTED: similar to ubiquitin specific protease 34
IPI00364279	x	x	x	x	x	x	x	x	x	0.69	NA	1	PREDICTED: similar to ubiquitin specific protease 39
IPI00364830	x	x	x	x	x	x	0.97	NA	1	x	x	x	PREDICTED: similar to ubiquitin-conjugating enzyme E2,
IPI00369950	x	x	x	0.26	0.02	2	x	x	x	0.61	0.08	10	PREDICTED: similar to vascular endothelial zinc finger 1
IPI00365286	x	x	x	3.91	NA	1	1.96	0	2	x	x	x	PREDICTED: similar to Vinculin
IPI00370452	6.01	3.92	3	x	x	x	0.97	0.16	5	x	x	x	PREDICTED: similar to WD repeat domain 11 protein
IPI00201140	x	x	x	x	x	x	x	x	x	0.87	NA	1	PREDICTED: similar to WD repeat domain 3
IPI00370333	1.15	0.44	4	1.05	NA	1	1.31	0.23	7	1.46	NA	1	PREDICTED: similar to Williams-Beuren syndrome deletion transcript 9 homolog
IPI00365580	x	x	x	x	x	x	0.82	NA	1	x	x	x	PREDICTED: similar to XPA binding protein 1
IPI00367992	x	x	x	x	x	x	x	x	x	0.74	NA	1	PREDICTED: similar to YLP motif containing protein 1
IPI00370727	1.08	0.21	3	x	x	x	x	x	x	x	x	x	PREDICTED: similar to Zbtb20 protein
IPI00364213	x	x	x	x	x	x	0.5	0.06	2	x	x	x	PREDICTED: similar to Zc3hc1 protein
IPI00363758	1.44	NA	1	x	x	x	x	x	x	x	x	x	PREDICTED: similar to Zinc finger protein 469
IPI00568806	0.51	NA	1	x	x	x	x	x	x	x	x	x	PREDICTED: similar to zinc finger protein 609
IPI00554313	0.97	NA	1	x	x	x	1.57	0.09	2	x	x	x	PREDICTED: similar to zinc finger protein 652
IPI00367952	7.85	2.89	4	x	x	x	1.41	0.22	4	x	x	x	PREDICTED: similar to zinc finger RNA binding protein
IPI00367848	17.72	12.77	3	x	x	x	1.32	0.31	6	x	x	x	PREDICTED: similar to ZO-1
IPI00366952	1.17	0.62	8	x	x	x	1.11	0.21	14	0.7	0.11	9	PREDICTED: splicing factor 3b, subunit 1
IPI00734560	7.1	NA	1	x	x	x	x	x	x	x	x	x	PREDICTED: striatin, calmodulin binding protein
IPI00200390	1.23	0.29	3	x	x	x	1.63	1.3	4	0.92	NA	1	PREDICTED: SWI/SNF related, matrix associated, actin dependent regulator of chromatin, subfamily a, member 4
IPI00363996	x	x	x	x	x	x	x	x	x	0.8	0.09	2	PREDICTED: SWI/SNF related, matrix associated, actin dependent regulator of chromatin, subfamily d, member 3
IPI00373635	x	x	x	x	x	x	x	x	x	0.61	NA	1	PREDICTED: titin
IPI00188622	x	x	x	x	x	x	x	x	x	1.08	NA	1	PREDICTED: transforming growth factor, beta induced, 68 kDa
IPI00563186	2.2	0.77	2	x	x	x	x	x	x	x	x	x	PREDICTED: transmembrane protein 24
IPI00194567	4.77	NA	1	x	x	x	1.08	0.04	2	x	x	x	PREDICTED: tripartite motif protein 28
IPI00734579	x	x	x	x	x	x	0.25	NA	1	x	x	x	PREDICTED: zinc finger protein 281
IPI00361823	1.01	0.21	9	x	x	x	1.06	0.06	9	x	x	x	Pre-mRNA 3'-end-processing factor FIP1
IPI00190557	x	x	x	x	x	x	x	x	x	1.37	NA	1	Prohibitin-2
IPI00190287	x	x	x	1.15	NA	1	x	x	x	1.2	0.06	2	Prolargin precursor
IPI00192336	x	x	x	x	x	x	x	x	x	0.51	NA	1	Proliferation related acidic leucine rich protein PAL31
IPI00209480	x	x	x	x	x	x	x	x	x	1.53	NA	1	Propionyl-CoA carboxylase beta chain, mitochondrial precursor
IPI00389838	3.39	1.17	7	3.21	0.81	12	x	x	x	1.02	0.14	11	Protein
IPI00568245	2.37	0.84	5	x	x	x	1.75	0.58	15	1.51	0.08	2	Protein
IPI00561804	1.09	0	2	x	x	x	0.95	0.05	2	x	x	x	Protein
IPI00608146	9.95	NA	1	x	x	x	1.5	0.35	2	x	x	x	Protein
IPI00390893	1.03	NA	1	x	x	x	x	x	x	x	x	x	Protein
IPI00558746	x	x	x	x	x	x	1.82	0.12	3	x	x	x	Protein
IPI00557599	x	x	x	x	x	x	0.96	NA	1	x	x	x	Protein
IPI00558327	x	x	x	x	x	x	x	x	x	0.8	0.01	2	Protein
IPI00206376	0.2	0.07	5	x	x	x	0.96	0.16	7	x	x	x	Protein C9orf42 homolog
IPI00365999	x	x	x	x	x	x	1.61	0.36	2	1.4	0.01	2	Protein DEK
IPI00201792	x	x	x	x	x	x	1.35	NA	1	x	x	x	Protein kinase C alpha type
IPI00208887	x	x	x	x	x	x	1.19	0.06	2	x	x	x	Protein kinase C delta-bindig protein
IPI00201797	8.1	NA	1	x	x	x	x	x	x	x	x	x	Protein kinase C gamma type
IPI00390239	x	x	x	0.43	NA	1	x	x	x	0.7	0.11	6	Ptbp1 protein
IPI00361284	x	x	x	x	x	x	0.98	0.1	2	x	x	x	Putative rRNA methyltransferase 3
IPI00211008	2.23	1.49	8	x	x	x	0.96	0.18	11	x	x	x	RA1
IPI00360297	x	x	x	x	x	x	1.03	NA	1	x	x	x	RAD17 homolog
IPI00369635	x	x	x	0.23	NA	1	x	x	x	1.04	0.17	7	Radixin
IPI00454345	1.96	NA	1	x	x	x	x	x	x	x	x	x	RapostlinS
IPI00476804	x	x	x	1.02	0.28	8	x	x	x	1.45	0.2	9	Rat alpha-1 type I collagen
IPI00203239	10.51	13.31	2	x	x	x	x	x	x	x	x	x	Rat brain 4.1(L)
IPI00195904	6.81	2.33	2	x	x	x	0.94	NA	1	x	x	x	Rattus norvegicus utrophin
IPI00560544	2.59	0.96	5	x	x	x	1.4	0.25	8	x	x	x	Rbbp6 protein
IPI00422013	0.7	0.22	2	x	x	x	1.97	0.11	5	x	x	x	RD RNA-binding protein
IPI00366400	x	x	x	x	x	x	1.89	0.27	2	x	x	x	Receptor-binding cancer antigen expressed on SiSo cells
IPI00201975	x	x	x	x	x	x	0.61	NA	1	x	x	x	restin
IPI00195120	x	x	x	x	x	x	1.21	NA	1	x	x	x	Retinoblastoma-like protein 2
IPI00188860	x	x	x	x	x	x	x	x	x	1.29	NA	1	Retinoic acid receptor RXR-alpha
IPI00372344	x	x	x	x	x	x	1.02	NA	1	x	x	x	RGD1304803 protein
IPI00558866	0.13	NA	1	x	x	x	x	x	x	x	x	x	RGD1310066 protein
IPI00231209	3.31	NA	1	x	x	x	0.97	0.23	3	x	x	x	Rho guanine nucleotide exchange factor 7
IPI00368617	4.85	NA	1	x	x	x	x	x	x	x	x	x	Rho/rac guanine nucleotide exchange factor
IPI00204365	x	x	x	x	x	x	x	x	x	1.54	0.16	10	Ribophorin I
IPI00471679	x	x	x	x	x	x	x	x	x	0.35	NA	1	Ribosomal protein L28
IPI00363201	0.72	NA	1	x	x	x	0.62	NA	1	x	x	x	RNA
IPI00358830	x	x	x	x	x	x	1.23	0	2	x	x	x	RNA binding motif protein 13
IPI00464500	x	x	x	x	x	x	0.63	0.07	2	x	x	x	RNA binding motif protein 17
IPI00210002	1.16	NA	1	x	x	x	0.98	0.14	5	0.73	0.08	4	RNA-binding motif protein 8 (Fragment)
IPI00359899	0.48	NA	1	x	x	x	1.33	NA	1	x	x	x	RNA-binding protein 34
IPI00464732	x	x	x	0.55	0.01	2	x	x	x	0.78	0	2	RNA-binding protein with serine-rich domain 1
IPI00555302	0.43	0.23	5	0.67	0.11	3	0.66	0.07	8	0.76	0.13	6	RNA-binding region
IPI00212268	x	x	x	x	x	x	x	x	x	0.81	0.27	2	RuvB-like 1
IPI00205459	x	x	x	x	x	x	1.06	0.03	2	x	x	x	Salt-tolerant protein
IPI00209618	3.8	1.02	2	3.31	NA	1	1.11	0.08	3	x	x	x	Scaffold attachment factor B
IPI00361790	x	x	x	x	x	x	1.12	NA	1	x	x	x	SDA1 domain containing 1
IPI00359906	0.47	NA	1	x	x	x	1.37	NA	1	x	x	x	Sec23ip protein
IPI00204899	35.31	NA	1	15.06	15.14	3	x	x	x	x	x	x	Septin-7
IPI00195109	x	x	x	x	x	x	x	x	x	1.83	0.06	2	Serine hydroxymethyl transferase 2
IPI00372823	x	x	x	x	x	x	0.62	0.13	2	x	x	x	Serine/arginine-rich protein specific kinase 1
IPI00326779	x	x	x	x	x	x	1.3	0	2	x	x	x	Serine/threonine-protein kinase ICK
IPI00190758	x	x	x	x	x	x	2.55	NA	1	x	x	x	Serine/threonine-protein kinase TAO3
IPI00194924	x	x	x	x	x	x	1.59	NA	1	x	x	x	Serine/threonine-protein phosphatase 1 regulatory subun
IPI00362416	5.3	NA	1	x	x	x	1.11	0.08	2	x	x	x	Serum deprivation response protein
IPI00209336	11.16	11.29	4	x	x	x	x	x	x	x	x	x	SH3-containing protein p4015
IPI00205157	x	x	x	0.08	NA	1	x	x	x	1.1	0.09	11	Short chain 3-hydroxyacyl-CoA dehydrogenase, mitochondrial precursor
IPI00561555	x	x	x	x	x	x	0.9	NA	1	x	x	x	Signal sequence receptor, alpha
IPI00326838	x	x	x	x	x	x	2.3	NA	1	x	x	x	Signal transducer and activator of transcription 5B
IPI00209335	1.2	NA	1	x	x	x	1.34	NA	1	x	x	x	Signal-induced proliferation-associated 1-like protein
IPI00359016	x	x	x	x	x	x	2.74	NA	1	x	x	x	Similar to Autoantigen NGP-1
IPI00471819	x	x	x	x	x	x	0.58	NA	1	1.37	NA	1	Similar to Git2 protein
IPI00371410	x	x	x	x	x	x	0.81	NA	1	x	x	x	similar to hypothetical protein MGC6696
IPI00561254	0.66	0.22	8	x	x	x	0.76	0.13	8	x	x	x	Similar to splicing factor p54
IPI00209340	6.43	3.13	3	x	x	x	0.99	NA	1	x	x	x	Similar to transcription repressor p66
IPI00196750	x	x	x	x	x	x	x	x	x	0.75	0.02	2	Single-stranded DNA-binding protein, mitochondrial precursor
IPI00371185	x	x	x	x	x	x	0.58	0	2	x	x	x	Small acidic protein
IPI00327582	x	x	x	x	x	x	x	x	x	0.52	0.01	2	Small nuclear ribonucleoprotein-associated protein N
IPI00742455	1.07	0.78	3	x	x	x	0.69	0.06	4	x	x	x	SMN splice variant
IPI00204100	1.31	0.03	3	x	x	x	1.24	0.06	4	x	x	x	Something about silencing protein 10
IPI00209258	x	x	x	8.82	2.85	14	x	x	x	1.61	0.3	32	Spectrin alpha chain, brain
IPI00327662	x	x	x	3.7	1.42	3	1.19	0	2	1.03	0.14	3	Spectrin beta chain, brain 2
IPI00193172	x	x	x	x	x	x	x	x	x	0.78	NA	1	Sphingosine-1-phosphate lyase 1
IPI00365631	x	x	x	x	x	x	0.95	NA	1	x	x	x	Sphingosine-1-phosphate phosphatase 1
IPI00213347	1.94	0.1	2	x	x	x	x	x	x	x	x	x	Splice Isoform 1 of Afadin
IPI00327244	20.63	29.65	2	x	x	x	2.23	NA	1	x	x	x	Splice Isoform 1 of Alpha-adducin
IPI00192626	6.29	4.64	7	5.05	1.31	2	x	x	x	x	x	x	Splice Isoform 1 of Beta-adducin
IPI00231507	0.53	0.08	6	0.73	0.27	12	2.32	1.22	7	1.42	0.4	17	Splice Isoform 1 of Core histone macro-H2A.1
IPI00195442	x	x	x	x	x	x	0.68	NA	1	x	x	x	Splice Isoform 1 of Cyclin-L2
IPI00556970	x	x	x	x	x	x	0.52	NA	1	x	x	x	Splice Isoform 1 of Dihydropyrimidinase-related protein
IPI00231975	3.2	0.98	2	x	x	x	2	0.17	4	x	x	x	Splice Isoform 1 of Gamma-adducin
IPI00209148	x	x	x	0.52	0.05	2	x	x	x	0.95	0.25	7	Splice Isoform 1 of Heterogeneous nuclear ribonucleoprotein M
IPI00555218	3.11	1.23	7	0.82	NA	1	x	x	x	0.96	0.1	10	Splice Isoform 1 of Interleukin enhancer-binding factor
IPI00554196	x	x	x	x	x	x	0.67	0.4	2	x	x	x	Splice Isoform 1 of Intersectin-1
IPI00400680	4.91	NA	1	x	x	x	x	x	x	x	x	x	Splice Isoform 1 of Protein phosphatase 1 regulatory subuni
IPI00231765	2.24	NA	1	x	x	x	x	x	x	x	x	x	Splice Isoform 1 of Reticulon-4
IPI00215235	7.23	NA	1	x	x	x	x	x	x	x	x	x	Splice Isoform 1 of Septin-9
IPI00231141	1.85	NA	1	x	x	x	x	x	x	x	x	x	Splice Isoform 1 of SH3 and multiple ankyrin repeat domains
IPI00201490	x	x	x	x	x	x	x	x	x	0.58	0.13	3	Splice Isoform 1 of Splicing factor, arginine/serine-rich 5
IPI00208190	x	x	x	x	x	x	3.09	0.75	3	x	x	x	Splice Isoform 1 of Torsin-1A-interacting protein 1
IPI00364907	11.77	NA	1	x	x	x	x	x	x	x	x	x	Splice Isoform 1 of Transcription factor 8
IPI00197888	x	x	x	x	x	x	x	x	x	6.37	1.59	2	Splice Isoform 1 of Tropomyosin 1 alpha chain
IPI00208094	x	x	x	x	x	x	0.76	NA	1	0.75	NA	1	Splice Isoform 1 of Tyrosine-protein phosphatase non-receptor type 21
IPI00213467	x	x	x	x	x	x	0.75	0.27	2	x	x	x	Splice Isoform 1 of YTH domain-containing protein 1
IPI00231535	1.6	NA	1	x	x	x	x	x	x	x	x	x	Splice Isoform 1B of Cytoplasmic dynein 1 intermediate chai
IPI00231024	x	x	x	0.45	0.01	2	x	x	x	0.62	0.04	4	Splice Isoform 2 of 40S ribosomal protein S24
IPI00471735	0.57	0	2	x	x	x	3	0.24	2	x	x	x	Splice Isoform 2 of Acetyl-CoA carboxylase 1
IPI00231941	x	x	x	x	x	x	x	x	x	1.94	0.61	9	Splice Isoform 2 of Acyl-coenzyme A oxidase 1, peroxisomal
IPI00390752	1.94	0.1	2	x	x	x	1.64	0.66	3	x	x	x	Splice Isoform 2 of Afadin
IPI00231596	24.18	27.5	2	x	x	x	2.69	NA	1	x	x	x	Splice Isoform 2 of Cyclic AMP-dependent transcription
IPI00231982	x	x	x	0.28	0.05	7	0.23	0.04	8	0.74	0	2	Splice Isoform 2 of Fibronectin precursor
IPI00231383	x	x	x	3.74	1.29	3	x	x	x	0.76	0.05	3	Splice Isoform 2 of Heterogeneous nuclear ribonucleoprotein D0
IPI00388481	1.14	NA	1	x	x	x	2.68	0.57	2	x	x	x	Splice Isoform 2 of Histone acetyltransferase MYST2
IPI00464465	x	x	x	x	x	x	0.47	0.03	4	x	x	x	Splice Isoform 2 of Myosin-11 (Fragment)
IPI00608154	8.71	6.01	7	x	x	x	1.34	0.45	15	x	x	x	Splice Isoform 2 of PC4 and SFRS1-interacting protein
IPI00231215	x	x	x	x	x	x	x	x	x	0.55	NA	1	Splice Isoform 2 of Protein kinase C and casein kinase substrate in neurons 2 protein
IPI00231831	6	7.65	2	x	x	x	x	x	x	x	x	x	Splice Isoform 2 of Protein piccolo
IPI00411290	x	x	x	x	x	x	x	x	x	1.32	1.78	3	Splice Isoform 2 of Protein SET
IPI00194343	x	x	x	x	x	x	x	x	x	1.16	NA	1	Splice Isoform 2 of Septin-9
IPI00231768	x	x	x	x	x	x	x	x	x	0.56	0.11	3	Splice Isoform 2 of Splicing factor, arginine/serine-rich 5
IPI00417226	1	NA	1	x	x	x	2.01	0.08	3	x	x	x	Splice Isoform 2 of Synaptopodin
IPI00554031	1.22	NA	1	x	x	x	x	x	x	x	x	x	Splice Isoform 2 of Tenascin-R precursor
IPI00208146	x	x	x	x	x	x	x	x	x	2	NA	1	Splice Isoform 2 of Torsin-1A-interacting protein 1
IPI00187731	x	x	x	5.66	2.26	7	x	x	x	2.65	3.03	2	Splice Isoform 2 of Tropomyosin beta chain
IPI00339159	x	x	x	x	x	x	x	x	x	1.02	NA	1	Splice Isoform 2A of Cytoplasmic dynein 1 intermediate chain 2
IPI00231931	x	x	x	x	x	x	x	x	x	0.46	NA	1	Splice Isoform 3 of DNA
IPI00231384	3.49	1.28	2	x	x	x	x	x	x	x	x	x	Splice Isoform 3 of Heterogeneous nuclear ribonucleoprotein
IPI00285687	1.02	0	2	x	x	x	1.21	0	2	x	x	x	Splice Isoform 3 of Mineralocorticoid receptor
IPI00230793	x	x	x	3.82	1.5	5	x	x	x	1.99	0.33	10	Splice Isoform 3 of Plectin-1
IPI00515783	2.04	1.23	3	x	x	x	2.17	0.98	7	x	x	x	Splice Isoform 3 of Protein LYRIC
IPI00650103	x	x	x	x	x	x	2.24	NA	1	x	x	x	Splice Isoform 3 of Torsin-1A-interacting protein 1
IPI00230779	1.25	NA	1	x	x	x	1.16	0	2	x	x	x	Splice Isoform 3 of Tuberin
IPI00208844	4.81	NA	1	x	x	x	x	x	x	x	x	x	Splice Isoform 7 of SH3-domain kinase-binding protein 1
IPI00231567	x	x	x	x	x	x	x	x	x	0.89	0.06	2	Splice Isoform 7 of Tropomyosin 1 alpha chain
IPI00231388	x	x	x	x	x	x	2.41	0.52	2	x	x	x	Splice Isoform AMPH2-2 of Myc box-dependent-interacting
IPI00231391	5.76	0	2	x	x	x	2.05	0.8	4	x	x	x	Splice Isoform AMPH2-5 of Myc box-dependent-interacting
IPI00230893	1.4	NA	1	x	x	x	1.17	NA	1	1.42	0.62	6	Splice Isoform B23.2 of Nucleophosmin
IPI00231979	1.13	0.06	3	x	x	x	1.36	NA	1	x	x	x	Splice Isoform Beta of Transcription factor 12
IPI00230944	x	x	x	1.36	NA	1	x	x	x	1.41	0.21	8	Splice Isoform Gamma-A of Fibrinogen gamma chain precursor
IPI00191335	7.21	8.2	2	x	x	x	x	x	x	x	x	x	Splice Isoform IA of Synapsin-1
IPI00231408	14.36	NA	1	3.27	4.05	2	x	x	x	x	x	x	Splice Isoform IIb of Synapsin-2
IPI00201060	1.7	0.36	5	0.83	0.11	18	1.39	0.67	7	1.41	0.26	37	Splice Isoform Lamin A of Lamin-A
IPI00207142	x	x	x	x	x	x	0.93	0.19	10	x	x	x	Splice Isoform Long of Hepatocyte nuclear factor 4-alph
IPI00231051	7.29	2.95	7	x	x	x	x	x	x	x	x	x	Splice Isoform MAP2b of Microtubule-associated protein 2
IPI00327334	x	x	x	x	x	x	x	x	x	1.56	0.34	2	Splice Isoform Mitochondrial of Transcription factor A, mitochondrial precursor
IPI00231369	3.45	NA	1	x	x	x	x	x	x	x	x	x	Splice Isoform SERCA2A of Sarcoplasmic/endoplasmic reticulu
IPI00231089	0.45	NA	1	x	x	x	x	x	x	x	x	x	Splice Isoform Short of Aquaporin-4
IPI00390040	x	x	x	x	x	x	x	x	x	1.43	0.04	2	Splice Isoform Short of Collagen alpha-1(XII) chain
IPI00231347	1.23	NA	1	x	x	x	x	x	x	x	x	x	Splice Isoform Short of Dual specificity tyrosine-phosphory
IPI00325484	x	x	x	x	x	x	x	x	x	1.63	0.05	2	Splice Isoform Short of Galectin-9
IPI00231412	x	x	x	x	x	x	x	x	x	1.04	0.05	2	Splice Isoform Short of Hepatocyte nuclear factor 4-alpha
IPI00231852	x	x	x	x	x	x	1.24	NA	1	x	x	x	Splice Isoform Stat5A2 of Signal transducer and activat
IPI00230888	x	x	x	x	x	x	1.16	NA	1	x	x	x	Splice Isoform VHNF1-B of Hepatocyte nuclear factor 1-b
IPI00464554	x	x	x	x	x	x	x	x	x	0.69	NA	1	Splicing factor 3a, subunit 2, 66kDa
IPI00565197	x	x	x	0.68	0.08	2	0.62	0.07	2	x	x	x	Splicing factor 3a, subunit 3
IPI00371860	x	x	x	x	x	x	x	x	x	0.94	0.51	5	Splicing factor 3b, subunit 4
IPI00206072	3.36	NA	1	x	x	x	x	x	x	x	x	x	Splicing factor 4
IPI00202759	x	x	x	x	x	x	x	x	x	0.92	0.01	2	Splicing factor, arginine/serine-rich 12
IPI00389420	x	x	x	x	x	x	x	x	x	0.5	0.11	4	Splicing factor, arginine/serine-rich 2
IPI00210233	x	x	x	x	x	x	x	x	x	1.82	0.03	2	Squalene synthetase
IPI00471608	x	x	x	x	x	x	x	x	x	0.82	0.17	13	Staphylococcal nuclease domain-containing protein 1
IPI00476338	0.75	NA	1	x	x	x	x	x	x	x	x	x	striatin, calmodulin binding protein 3
IPI00197555	x	x	x	0.58	0.22	3	x	x	x	1.7	NA	1	Succinyl-CoA ligase [GDP-forming] alpha-chain, mitochondrial precursor
IPI00471539	x	x	x	0.12	0.02	2	x	x	x	1.52	0.34	15	Suclg2 protein (Fragment)
IPI00417365	1.36	0.93	2	x	x	x	0.94	NA	1	x	x	x	Superkiller viralicidic activity 2-like
IPI00211593	x	x	x	x	x	x	x	x	x	1.78	0.35	2	Superoxide dismutase [Mn], mitochondrial precursor
IPI00734612	x	x	x	x	x	x	0.73	0	2	x	x	x	Syndapin III
IPI00204739	x	x	x	x	x	x	2.34	NA	1	x	x	x	Syntaxin-4
IPI00204740	x	x	x	x	x	x	x	x	x	1.06	NA	1	Syntaxin-5
IPI00388917	x	x	x	0.71	NA	1	x	x	x	x	x	x	Tax_Id=10116 10 kDa protein
IPI00563335	x	x	x	0.64	NA	1	x	x	x	x	x	x	Tax_Id=10116 101 kDa protein
IPI00554152	x	x	x	0.2	NA	1	x	x	x	x	x	x	Tax_Id=10116 117 kDa protein
IPI00559107	x	x	x	0.78	0.14	8	x	x	x	x	x	x	Tax_Id=10116 14 kDa protein
IPI00230835	x	x	x	5.17	0.11	2	x	x	x	x	x	x	Tax_Id=10116 14-3-3 protein gamma
IPI00199394	x	x	x	2.3	NA	1	x	x	x	x	x	x	Tax_Id=10116 2',3'-cyclic-nucleotide 3'-phosphodiesterase
IPI00562127	x	x	x	0.42	NA	1	x	x	x	x	x	x	Tax_Id=10116 29 kDa protein
IPI00564723	x	x	x	3.08	NA	1	x	x	x	x	x	x	Tax_Id=10116 31 kDa protein
IPI00197538	x	x	x	2.03	NA	1	x	x	x	x	x	x	Tax_Id=10116 34 kDa protein
IPI00559028	x	x	x	3.21	0.81	12	x	x	x	x	x	x	Tax_Id=10116 34 kDa protein
IPI00568692	x	x	x	6.5	2.86	2	x	x	x	x	x	x	Tax_Id=10116 43 kDa protein
IPI00390811	x	x	x	0.96	NA	1	x	x	x	x	x	x	Tax_Id=10116 44 kDa protein
IPI00192257	x	x	x	0.35	NA	1	x	x	x	x	x	x	Tax_Id=10116 60S ribosomal protein L18a
IPI00204549	x	x	x	7.48	NA	1	x	x	x	x	x	x	Tax_Id=10116 80 kDa protein
IPI00471901	x	x	x	2.27	0.67	2	x	x	x	x	x	x	Tax_Id=10116 Adaptor protein complex AP-2, alpha 2 subunit
IPI00558649	x	x	x	10.19	NA	1	x	x	x	x	x	x	Tax_Id=10116 AHNAK 1 (Fragment)
IPI00202159	x	x	x	1.02	0.11	3	x	x	x	x	x	x	Tax_Id=10116 AIP1
IPI00734744	x	x	x	8.82	2.85	14	x	x	x	x	x	x	Tax_Id=10116 alpha-spectrin 2
IPI00212767	x	x	x	6.45	NA	1	x	x	x	x	x	x	Tax_Id=10116 Anionic trypsin-1 precursor
IPI00325144	x	x	x	0.77	0	2	x	x	x	x	x	x	Tax_Id=10116 ATP-dependent RNA helicase DDX39
IPI00454431	x	x	x	9.78	2.47	2	x	x	x	x	x	x	Tax_Id=10116 Brain-specific alpha actinin 1 isoform
IPI00192337	x	x	x	7.09	NA	1	x	x	x	x	x	x	Tax_Id=10116 Calcium/calmodulin-dependent protein kinase type II alpha chain
IPI00211185	x	x	x	1.06	NA	1	x	x	x	x	x	x	Tax_Id=10116 Calcium/calmodulin-dependent protein kinase type II beta chain
IPI00205531	x	x	x	1.15	NA	1	x	x	x	x	x	x	Tax_Id=10116 Casein kinase II subunit beta
IPI00475476	x	x	x	7.77	7.51	2	x	x	x	x	x	x	Tax_Id=10116 caveolin 1 beta isoform
IPI00363489	x	x	x	2.07	NA	1	x	x	x	x	x	x	Tax_Id=10116 Cleavage and polyadenylation specificity factor 5
IPI00195046	x	x	x	5.57	NA	1	x	x	x	x	x	x	Tax_Id=10116 CLIP-associating protein 2
IPI00387877	x	x	x	0.87	NA	1	x	x	x	x	x	x	Tax_Id=10116 DNA methyltransferase 3A isoform 1
IPI00325281	x	x	x	1.58	2.8	5	0.89	0.1	4	x	x	x	Tax_Id=10116 Elongation factor 1-alpha 2
IPI00369618	x	x	x	0.71	0.09	3	x	x	x	x	x	x	Tax_Id=10116 Eukaryotic translation initiation factor 4A, isoform 1
IPI00231734	x	x	x	7.49	12.21	2	x	x	x	x	x	x	Tax_Id=10116 Fructose-bisphosphate aldolase A
IPI00195673	x	x	x	3.81	1.12	4	x	x	x	x	x	x	Tax_Id=10116 Hypothetical protein RGD1305887
IPI00231381	x	x	x	0.97	NA	1	x	x	x	x	x	x	Tax_Id=10116 Major vault protein
IPI00200489	x	x	x	0.26	NA	1	x	x	x	x	x	x	Tax_Id=10116 Malonyl-CoA decarboxylase, mitochondrial precursor
IPI00212320	x	x	x	2.64	NA	1	x	x	x	x	x	x	Tax_Id=10116 Neuromodulin
IPI00608171	x	x	x	2.55	NA	1	x	x	x	x	x	x	Tax_Id=10116 Pcbp2 protein
IPI00734636	x	x	x	7.05	1.85	3	x	x	x	x	x	x	Tax_Id=10116 PREDICTED: dynein, cytoplasmic, heavy chain 1
IPI00363849	x	x	x	11.41	2.24	6	x	x	x	x	x	x	Tax_Id=10116 PREDICTED: laminin, gamma 1
IPI00231136	x	x	x	5.45	NA	1	x	x	x	x	x	x	Tax_Id=10116 PREDICTED: nidogen
IPI00558422	x	x	x	3.61	NA	1	x	x	x	x	x	x	Tax_Id=10116 PREDICTED: similar to 1-phosphatidylinositol-4,5-bisphosphate phosphodiesterase (EC 3.1.4.11) beta-1b - rat
IPI00361404	x	x	x	0.47	0.02	2	x	x	x	x	x	x	Tax_Id=10116 PREDICTED: similar to 40S ribosomal protein S19
IPI00370527	x	x	x	0.5	NA	1	x	x	x	x	x	x	Tax_Id=10116 PREDICTED: similar to 40S ribosomal protein S9
IPI00391244	x	x	x	1.67	NA	1	x	x	x	x	x	x	Tax_Id=10116 PREDICTED: similar to beta-parvin
IPI00557879	x	x	x	0.13	0.06	2	x	x	x	x	x	x	Tax_Id=10116 PREDICTED: similar to Echdc2 protein
IPI00358625	x	x	x	1.57	0.18	3	x	x	x	x	x	x	Tax_Id=10116 PREDICTED: similar to ELAV
IPI00373237	x	x	x	4.02	NA	1	x	x	x	x	x	x	Tax_Id=10116 PREDICTED: similar to expressed sequence C77668
IPI00372515	x	x	x	4.72	NA	1	x	x	x	x	x	x	Tax_Id=10116 PREDICTED: similar to Fibronectin type 3 and SPRY domain-containing protein
IPI00560785	x	x	x	3.69	NA	1	x	x	x	x	x	x	Tax_Id=10116 PREDICTED: similar to Heterogeneous nuclear ribonucleoprotein A1
IPI00566591	x	x	x	0.63	0.13	9	x	x	x	x	x	x	Tax_Id=10116 PREDICTED: similar to Hist2h2aa1 protein
IPI00209163	x	x	x	0.73	0.1	5	x	x	x	x	x	x	Tax_Id=10116 PREDICTED: similar to histone H2b-613
IPI00361301	x	x	x	1	NA	1	x	x	x	x	x	x	Tax_Id=10116 PREDICTED: similar to laminin-2 alpha2 chain precursor
IPI00358537	x	x	x	2.19	NA	1	x	x	x	x	x	x	Tax_Id=10116 PREDICTED: similar to mKIAA0417 protein
IPI00367065	x	x	x	0.54	NA	1	x	x	x	x	x	x	Tax_Id=10116 PREDICTED: similar to nucleolar RNA-associated protein alpha
IPI00558056	x	x	x	1.2	0.06	2	x	x	x	x	x	x	Tax_Id=10116 PREDICTED: similar to RCK
IPI00363792	x	x	x	0.49	NA	1	x	x	x	x	x	x	Tax_Id=10116 PREDICTED: similar to ribosomal protein S8
IPI00363930	x	x	x	4.24	NA	1	x	x	x	x	x	x	Tax_Id=10116 PREDICTED: similar to SEPT11 protein
IPI00363471	x	x	x	0.56	NA	1	x	x	x	x	x	x	Tax_Id=10116 PREDICTED: similar to small nuclear ribonucleoprotein D1
IPI00197411	x	x	x	3.91	NA	1	x	x	x	x	x	x	Tax_Id=10116 PREDICTED: similar to Transcriptional activator protein PUR-alpha
IPI00366745	x	x	x	4.03	NA	1	x	x	x	x	x	x	Tax_Id=10116 PREDICTED: similar to WD repeat domain 37
IPI00210224	x	x	x	3.24	NA	1	x	x	x	x	x	x	Tax_Id=10116 PREDICTED: von Willebrand factor
IPI00203773	x	x	x	1.62	NA	1	x	x	x	x	x	x	Tax_Id=10116 ribosomal protein, mitochondrial, L12
IPI00198153	x	x	x	16.06	NA	1	x	x	x	x	x	x	Tax_Id=10116 SEC3-like 1
IPI00389753	x	x	x	2.21	NA	1	x	x	x	x	x	x	Tax_Id=10116 Splice Isoform 1 of AP-2 complex subunit beta-1
IPI00464464	x	x	x	6.18	2.8	18	x	x	x	x	x	x	Tax_Id=10116 Splice Isoform 1 of Myosin-11 (Fragment)
IPI00471687	x	x	x	1.91	NA	1	x	x	x	x	x	x	Tax_Id=10116 Splice Isoform 1 of Plasminogen activator inhibitor 1 RNA-binding protein
IPI00758469	x	x	x	2.27	NA	1	x	x	x	x	x	x	Tax_Id=10116 Splice Isoform 1 of Polypyrimidine tract-binding protein 2
IPI00210211	x	x	x	8.14	8.86	2	x	x	x	x	x	x	Tax_Id=10116 Splice Isoform 2 of Glial fibrillary acidic protein, astrocyte
IPI00230938	x	x	x	8.22	NA	1	x	x	x	x	x	x	Tax_Id=10116 Splice Isoform 2 of Syntaxin-binding protein 1
IPI00391995	x	x	x	2.49	0.35	2	x	x	x	x	x	x	Tax_Id=10116 Splice Isoform 2 of Tropomyosin 1 alpha chain
IPI00324377	x	x	x	1.09	NA	1	x	x	x	x	x	x	Tax_Id=10116 Splice Isoform GLAST-1 of Excitatory amino acid transporter 1
IPI00210945	x	x	x	2.94	0.93	3	x	x	x	x	x	x	Tax_Id=10116 tropomyosin 1, alpha isoform c
IPI00197885	x	x	x	4.35	0.51	4	x	x	x	x	x	x	Tax_Id=10116 Tubulin beta chain
IPI00210971	x	x	x	2.93	NA	1	x	x	x	x	x	x	Tax_Id=10116 Vesicle-associated membrane protein 3
IPI00209290	x	x	x	3.41	NA	1	x	x	x	x	x	x	Tax_Id=10116 Vesicle-associated membrane protein-associated protein A
IPI00213598	x	x	x	3.38	0.16	2	x	x	x	x	x	x	Tax_Id=10116 WAS protein family, member 1
IPI00366751	x	x	x	3.38	0.16	2	x	x	x	x	x	x	Tax_Id=10116 WAS protein family, member 2
IPI00193834	x	x	x	x	x	x	0.75	NA	1	x	x	x	T-box transcription factor TBX3
IPI00200847	x	x	x	x	x	x	x	x	x	0.74	0.18	2	T-complex protein 1 subunit alpha
IPI00553992	8.13	NA	1	x	x	x	1.03	0.38	4	x	x	x	Tensin
IPI00365626	6.61	0.45	3	x	x	x	1.09	0	2	x	x	x	Thioredoxin domain containing 1
IPI00559880	x	x	x	x	x	x	x	x	x	1.51	0.19	8	Threonyl-tRNA synthetase, cytoplasmic
IPI00359917	x	x	x	x	x	x	0.48	NA	1	x	x	x	THUMP domain containing 1
IPI00203892	1.22	0.49	5	x	x	x	1.67	0.86	3	x	x	x	thyroid hormone receptor associated protein 4
IPI00359323	1.94	2.62	13	x	x	x	1.24	0.32	17	x	x	x	Thyroid hormone receptor-associated protein 3
IPI00734582	x	x	x	x	x	x	x	x	x	1.6	NA	1	TID1
IPI00557172	x	x	x	x	x	x	0.6	NA	1	x	x	x	Tle3 protein
IPI00362014	5.26	NA	1	x	x	x	0.19	NA	1	x	x	x	Tln protein
IPI00358677	3.42	NA	1	x	x	x	3.59	0.01	3	x	x	x	Transcription elongation factor A protein 1
IPI00326357	x	x	x	x	x	x	1.64	NA	1	x	x	x	Transcription elongation factor B polypeptide 3
IPI00211137	x	x	x	x	x	x	1.28	NA	1	x	x	x	Transcription factor jun-D
IPI00557158	2.86	0.28	3	x	x	x	1.09	NA	1	x	x	x	Transcription initiation factor TFIID subunit 9B
IPI00189358	8.62	0.58	3	x	x	x	0.78	NA	1	x	x	x	Transcriptional activator protein Pur-beta
IPI00207172	x	x	x	x	x	x	x	x	x	1.41	NA	1	Transcriptional repressor CTCF
IPI00205135	x	x	x	0.41	0.21	10	x	x	x	1.1	0.13	28	Transglutaminase 2, C polypeptide
IPI00201932	x	x	x	x	x	x	x	x	x	1.77	NA	1	Translocon-associated protein delta subunit precursor
IPI00389245	2.2	0.77	2	x	x	x	x	x	x	x	x	x	Transmembrane protein 24
IPI00198467	x	x	x	x	x	x	x	x	x	2.63	0.39	3	Trifunctional enzyme beta subunit, mitochondrial precursor
IPI00421577	x	x	x	x	x	x	x	x	x	1.78	NA	1	Tripartite motif protein 25
IPI00464776	x	x	x	x	x	x	x	x	x	0.79	NA	1	Trk-fused gene
IPI00373505	x	x	x	x	x	x	1.01	NA	1	x	x	x	Tropomodulin 3
IPI00372259	x	x	x	2.35	NA	1	x	x	x	1.96	2.28	3	Tropomyosin
IPI00210941	x	x	x	x	x	x	x	x	x	1.96	2.28	3	Tropomyosin
IPI00326748	x	x	x	x	x	x	x	x	x	4.01	3.18	3	tropomyosin 1, alpha isoform i
IPI00205253	x	x	x	x	x	x	x	x	x	1.45	NA	1	Tryptophan 2,3-dioxygenase
IPI00189795	x	x	x	4.78	7.32	10	x	x	x	1.04	0.11	5	Tubulin alpha-1 chain
IPI00679220	x	x	x	3.31	1.07	13	x	x	x	1.05	0.1	6	Tubulin alpha-2 chain
IPI00364046	x	x	x	3.31	1.07	13	x	x	x	1.08	0.08	9	Tubulin alpha-6 chain
IPI00464587	x	x	x	3.46	1.41	5	x	x	x	1.06	0.1	4	Tubulin alpha-8 chain
IPI00362160	x	x	x	3.91	1.53	7	x	x	x	1.01	0.17	8	Tubulin beta-3 chain
IPI00197579	x	x	x	4.57	1.09	9	x	x	x	1	0.19	19	Tubulin beta-5 chain
IPI00362927	x	x	x	3.37	1.32	7	x	x	x	1.06	0.1	4	Tubulin, alpha 4
IPI00400573	x	x	x	3.82	1.04	12	x	x	x	1.19	0.26	20	Tubulin, beta, 2
IPI00190428	x	x	x	1.8	0.28	6	x	x	x	1.39	0.08	3	Tubulointerstitial nephritis antigen-like precursor
IPI00190035	0.82	0	2	0.44	NA	1	0.8	NA	1	x	x	x	Tuftelin interacting protein 11
IPI00212723	x	x	x	0.85	0.12	4	x	x	x	0.72	0.05	8	Type A/B hnRNP p38
IPI00197570	1.32	NA	1	x	x	x	0.89	0.07	4	x	x	x	U4/U6.U5 tri-snRNP-associated protein 1
IPI00198550	x	x	x	1.73	0.23	2	x	x	x	1.39	0.03	2	Ubiquitin A-52 residue ribosomal protein fusion product 1
IPI00475707	x	x	x	x	x	x	x	x	x	1.52	0.18	11	UDP glycosyltransferase 1 family, polypeptide A6
IPI00554206	x	x	x	x	x	x	x	x	x	51.89	NA	1	UDP glycosyltransferase 2 family, polypeptide B
IPI00213569	x	x	x	x	x	x	x	x	x	1.62	0.23	7	UDP-glucuronosyltransferase 1-1 precursor
IPI00190402	x	x	x	x	x	x	x	x	x	1.5	0.16	4	UDP-glucuronosyltransferase 2B1 precursor
IPI00327626	x	x	x	x	x	x	x	x	x	1.27	0.26	2	UDP-glucuronosyltransferase 2B3 precursor
IPI00208304	8.61	1.59	3	x	x	x	1.51	0.06	6	x	x	x	Vascular endothelial cell specific protein 11
IPI00213057	x	x	x	x	x	x	x	x	x	1.23	NA	1	Very-long-chain specific acyl-CoA dehydrogenase, mitochondrial precursor
IPI00210147	0.91	NA	1	x	x	x	0.87	0.01	2	x	x	x	Vesicle associated protein
IPI00230941	3.45	NA	1	3.39	1.35	13	0.45	0.06	2	0.92	0.44	14	Vimentin
IPI00364589	x	x	x	x	x	x	0.91	0.07	4	x	x	x	WW domain-binding protein 11
IPI00188053	x	x	x	x	x	x	0.95	0.29	7	x	x	x	Yes-associated protein
IPI00207675	4.46	0.74	3	x	x	x	0.62	0.06	3	x	x	x	Zfhx1b zinc finger homeobox 1b
IPI00214629	x	x	x	x	x	x	x	x	x	1.15	0.13	5	ZH1 protein
IPI00470222	x	x	x	x	x	x	1.55	0.11	2	x	x	x	Zinc finger and BTB domain containing 1
IPI00209091	1.21	0.26	3	x	x	x	1.52	0.41	3	x	x	x	Zinc finger protein 148
IPI00214258	0.28	0.07	5	x	x	x	0.76	0.07	9	x	x	x	Zinc finger protein 265
IPI00193882	0.5	NA	1	x	x	x	x	x	x	x	x	x	Zinc finger protein 307
IPI00201087	x	x	x	x	x	x	1.32	0.06	3	x	x	x	Zinc fingers and homeoboxes protein 1
