# Supplementary material for: Differential Proteomic Analysis of Mammalian Tissues Using SILAM
Source: PLoS One. 2011 Jan 20;6(1):e16039. doi: 10.1371/journal.pone.0016039 (PMC3024400; doi:10.1371/journal.pone.0016039)
Supplement: Table S2 — Singleton Analysis. (XLSX) [file pone.0016039.s002.xlsx]

## Sheet: Sheet1
14N Singleton phosphoproteins from Brain
IPI accession	Protein Description	Singleton Peptides	Average Phosphoprotein Ratio by Census
IPI00390850	114 kDa protein	47	48.01
IPI00562441	29 kDa protein	4	9.91
IPI00230973	39 kDa protein	6	48.17
IPI00230969	72 kDa protein	6	28.37
IPI00192984	78 kDa protein	5	11.16
IPI00557932	92 kDa protein	7	10.01
IPI00556956	94 kDa protein	4	10.81
IPI00212553	Bassoon protein	4	4.52
IPI00192337	Calcium/calmodulin-dependent protein kinase type II alpha chain	3	NONE
IPI00555227	Claudin 11	5	1.28
IPI00328017	Microtubule associated protein 2	15	7.12
IPI00199693	Microtubule-associated protein 1A	13	28.35
IPI00188524	Neurofilament triplet H protein	48	64.69
IPI00325609	Neurofilament triplet M protein	16	101.09
IPI00555287	Non-erythroid spectrin beta	4	12.03
IPI00372009	PREDICTED: microtubule-associated protein 1b	38	34.88
IPI00373107	PREDICTED: similar to 53BP1 protein	5	15.5
IPI00203195	Serine/threonine-protein kinase DCAMKL1	3	NONE
IPI00209336	SH3-containing protein p4015	7	11.16
IPI00192626	Splice Isoform 1 of Beta-adducin	17	6.29
IPI00231596	Splice Isoform 2 of Cyclic AMP-dependent transcription factor ATF-2	3	24.18
IPI00196730	Splice Isoform A of Calcium/calmodulin-dependent protein kinase type II gamma chain	3	NONE
IPI00231408	Splice Isoform IIb of Synapsin-2	3	14.36
14N Singleton unmodified proteins from Brain
IPI accession	Protein Description	Singleton Peptides	Human Protein Atlas
IPI00390850	114 kDa protein	9	N/A
IPI00199394	2',3'-cyclic-nucleotide 3'-phosphodiesterase	8	More immunoreactivty in brain compared to liver
IPI00558912	227 kDa protein	6	N/A
IPI00211936	Alpha-internexin	14	More immunoreactivty in brain compared to liver
IPI00192337	Calcium/calmodulin-dependent protein kinase type II alpha chain	5	More immunoreactivty in brain compared to liver
IPI00204322	Dynamin-1	4	More immunoreactivty in brain compared to liver
IPI00328017	Microtubule associated protein 2	7	More immunoreactivty in brain compared to liver
IPI00199693	Microtubule-associated protein 1A	7	N/A
IPI00231819	myelin basic protein isoform 1	12	More immunoreactivty in brain compared to liver
IPI00231302	Neurofilament triplet L protein	13	More immunoreactivty in brain compared to liver
IPI00325609	Neurofilament triplet M protein	18	More immunoreactivty in brain compared to liver
IPI00555287	Non-erythroid spectrin beta	6	N/A
IPI00372009	PREDICTED: microtubule-associated protein 1b	6	N/A
IPI00190943	Splice Isoform 1 of Glial fibrillary acidic protein, astrocyte	11	More immunoreactivty in brain compared to liver
IPI00191335	Splice Isoform IA of Synapsin-1	6	More immunoreactivty in brain compared to liver
14N Singleton unmodified proteins from Liver		Singleton Peptides
IPI00189809	Myosin heavy chain	22
IPI00363022	PREDICTED: similar to actinin alpha 2	4
IPI00195282	PREDICTED: similar to myosin binding protein-C	4
