# Supplementary material for: Differential Proteomic Analysis of Mammalian Tissues Using SILAM
Source: PLoS One. 2011 Jan 20;6(1):e16039. doi: 10.1371/journal.pone.0016039 (PMC3024400; doi:10.1371/journal.pone.0016039)
Supplement: Table S3 — Quantified phosphoproteins common between liver and brain tissue with their GO annotations. (XLSX) [file pone.0016039.s003.xlsx]

## Sheet: Sheet1
		14N Brain/15N Liver			14N Liver/15N Liver					GO ontology
IPI accession	Average	Stdev	Peptides	Average	Stdev	Peptides	Brain/Liver	Protein Description	Localization	Molecular	Biological
IPI00475584	0.3	NA	1	1.83	0.74	6	0.163934	101 kDa protein	nucleus	protein binding; damaged DNA binding; single-stranded DNA binding	nucleotide-excision repair; intra-S DNA damage checkpoint; DNA repair; nucleotide-excision repair
IPI00358140	0.41	NA	1	2.05	2.12	6	0.2	Dnajc2 protein(MIDA1)	nucleus	protein binding; unfolded protein binding	negative regulation of cell growth; DNA replication; G2 phase of mitotic cell cycle; protein folding
IPI00231507	0.53	0.08	6	2.32	1.22	7	0.228448	Splice Isoform 1 of Core histone macro-H2A.1	nucleosome; chromosome; nucleus; condensed chromosome; chromosome; nucleosome; centrosome; Barr body; nucleosome	chromatin binding; DNA binding; DNA binding	chromosome organization and biogenesis (sensu Eukaryota); nucleosome assembly; dosage compensation; nucleosome assembly
IPI00363426	0.23	0	2	1	0.17	6	0.23	PREDICTED: similar to prospero-related homeobox 1	nucleus	specific RNA polymerase II transcription factor activity	negative regulation of cell proliferation; cell fate determination; endothelial cell differentiation; lymph vessel development; ectoderm development; organ morphogenesis
IPI00382107	0.4	NA	1	1.54	0.52	11	0.25974	Nuclear factor I-A2	nucleus	DNA binding; transcription factor activity	regulation of transcription, DNA-dependent; viral genome replication
IPI00365553	0.29	0.02	3	1.05	0.05	5	0.27619	PREDICTED: similar to putative CCAAT binding factor 1; alternatively spliced transcript mCBF1	nucleus	DNA binding	transcription from RNA polymerase II promoter
IPI00359899	0.48	NA	1	1.33	NA	1	0.360902	RNA-binding protein 34	nucleus	RNA binding	none
IPI00566155	0.29	0.04	2	0.79	0.07	6	0.367089	Polynucleotide kinase 3 '-phosphatase	nucleus	polynucleotide 3'-phosphatase activity; ATP-dependent polydeoxyribonucleotide 5'-hydroxyl-kinase activity; nucleotide kinase activity; polynucleotide 3'-phosphatase activity; ATP-dependent polydeoxyribonucleotide 5'-hydroxyl-kinase activity; damaged DNA b	double-strand break repair via nonhomologous end joining; response to oxidative stress; dephosphorylation; DNA damage response, detection of DNA damage; nucleotide phosphorylation; DNA repair; nucleotide-excision repair, DNA damage removal; DNA-dependent
IPI00388481	1.14	NA	1	2.68	0.57	2	0.425373	Splice Isoform 2 of Histone acetyltransferase MYST2	nucleus	histone acetyltransferase activity; zinc ion binding; acyltransferase activity; transferase activity; metal ion binding; protein binding; H3/H4 histone acetyltransferase activity	DNA replication; transcription; chromatin modification; DNA replication; regulation of transcription, DNA-dependent
IPI00191460	0.74	0.01	2	1.58	0.11	5	0.468354	H/ACA ribonucleoprotein complex subunit 4	nucleolus; nucleus; ribonucleoprotein complex	protein binding; isomerase activity	rRNA processing
IPI00366375	0.44	0.03	3	0.91	0	2	0.483516	PREDICTED: similar to PRP31	Cajal body; nuclear speck; U4/U6 x U5 tri-snRNP complex	protein binding; ribonucleoprotein binding	assembly of spliceosomal tri-snRNP U4/U6.U5; nuclear mRNA splicing, via spliceosome
IPI00370981	1.04	NA	1	2.07	0.28	3	0.502415	PREDICTED: similar to transformation/transcription domain-associated protein	transcription factor complex; histone acetyltransferase complex	transcription coactivator activity	regulation of transcription; mitotic checkpoint
IPI00214536	0.74	0.12	3	1.47	0.58	6	0.503401	Nucleolar protein NOP5	small nucleolar ribonucleoprotein complex; nucleus; nucleolus	rRNA methyltransferase activity; snoRNP binding; unfolded protein binding; nucleic acid binding	snRNP protein import into nucleus; rRNA processing; cell growth; rRNA modification
IPI00204776	0.44	0.18	6	0.87	0.17	8	0.505747	A-kinase anchor protein 8	nuclear matrix; condensed chromosome; female pronucleus; nucleus; nucleus	DNA binding; zinc ion binding; zinc ion binding; metal ion binding; protein kinase binding; DNA binding; protein kinase A binding	mitotic chromosome condensation; mitosis; signal transduction
IPI00372162	0.63	0	2	1.23	0.16	3	0.512195	PREDICTED: similar to nuclear pore complex-associated intranuclear coiled-coil protein TPR	nuclear envelope; nuclear pore; cytoplasm	none	protein import into nucleus
IPI00214079	0.72	0.02	3	1.37	0	2	0.525547	PREDICTED: protein kinase C-like 2	cytoplasm; nucleus; intracellular	protein serine/threonine kinase activity; nucleotide binding; transferase activity; protein serine/threonine kinase activity; protein kinase activity; ATP binding; protein-tyrosine kinase activity	protein amino acid phosphorylation; signal transduction; protein amino acid phosphorylation; signal transduction
IPI00559554	0.71	0.43	6	1.33	0.52	26	0.533835	214 kDa protein	DNA-directed RNA polymerase II, core complex	DNA-directed RNA polymerase activity	transcription from RNA polymerase II promoter
IPI00559367	1.4	0.31	2	2.03	0.61	9	0.689655	PREDICTED: similar to Ab2-008	chromatin	transcription factor activity; DNA binding; chromatin binding	chromatin assembly or disassembly; regulation of transcription, DNA-dependent
IPI00557539	0.66	0.09	3	0.95	0.11	8	0.694737	102 kDa protein	nucleus	RNA binding; metal ion binding; RNA binding	none
IPI00358211	0.77	0.02	4	1.07	0.07	5	0.719626	PREDICTED: similar to Heterogeneous nuclear ribonucleoproteins A2/B1	spliceosome complex; nucleus; heterogeneous nuclear ribonucleoprotein complex	protein binding; RNA binding	nuclear mRNA splicing, via spliceosome
IPI00359092	0.59	0.02	3	0.81	0.1	4	0.728395	FUS interacting protein (Serine-arginine rich) 1	nucleoplasm; cytoplasm; nucleus; cytoplasm; nucleoplasm	protein binding; RS domain binding; RNA splicing factor activity, transesterification mechanism; RS domain binding; unfolded protein binding	spliceosome assembly; assembly of spliceosomal tri-snRNP; mRNA splice site selection; mRNA export from nucleus; regulation of transcription; cytoplasmic transport; nuclear mRNA 5'-splice site recognition; negative regulation of nuclear mRNA splicing, via
IPI00203892	1.22	0.49	5	1.67	0.86	3	0.730539	thyroid hormone receptor associated protein 4	nucleus	histone acetyltransferase activity; transcription coactivator activity	protein heterooligomerization
IPI00200390	1.23	0.29	3	1.63	1.3	4	0.754601	PREDICTED: SWI/SNF related, matrix associated, actin dependent regulator of chromatin, subfamily a, member 4	heterochromatin; nucleus; SWI/SNF complex	chromatin binding; protein binding; transcription factor binding; ATP-dependent helicase activity; ATPase activity	methylation-dependent chromatin silencing; negative regulation of transcription from RNA polymerase II promoter; chromatin remodeling; forebrain development; hindbrain development; blastocyst growth; blastocyst hatching; glial cell fate determination; nuc
IPI00231979	1.13	0.06	3	1.36	NA	1	0.830882	Splice Isoform Beta of Transcription factor 12	transcription factor complex; nucleus	DNA binding; transcriptional activator activity; transcriptional activator activity; DNA binding; DNA binding; protein binding	regulation of transcription, DNA-dependent; development; regulation of transcription from RNA polymerase II promoter
IPI00365665	0.65	0.15	2	0.77	0.05	3	0.844156	PREDICTED: similar to EIB-55kDa associated protein 5	nucleus	DNA binding	none
IPI00421329	0.73	NA	1	0.81	0.02	4	0.901235	LRRGT00070	nucleus	DNA binding; RNA binding	nuclear mRNA splicing, via spliceosome; mRNA export from nucleus; transport; regulation of apoptosis; signal transduction; apoptosis
IPI00364542	1.63	NA	1	1.73	0.28	4	0.942197	Forkhead box P1	nucleus	DNA binding; transcriptional repressor activity; protein heterodimerization activity; protein homodimerization activity	negative regulation of transcription from RNA polymerase II promoter; negative regulation of transcription
IPI00358677	3.42	NA	1	3.59	0.01	3	0.952646	Transcription elongation factor A protein 1	nucleoplasm	zinc ion binding; metal ion binding; protein binding	positive regulation of transcription, DNA-dependent; positive regulation of transcription from RNA polymerase II promoter; erythrocyte differentiation
IPI00361823	1.01	0.21	9	1.06	0.06	9	0.95283	Pre-mRNA 3'-end-processing factor FIP1	nucleus	RNA binding	mRNA processing
IPI00391633	0.95	NA	1	0.95	0.17	4	1	Hepatoma-derived growth factor-related protein 2	nucleus	DNA binding	regulation of transcription, DNA-dependent
IPI00364132	0.66	0.01	2	0.65	NA	1	1.01538	PREDICTED: similar to TAF15 RNA polymerase II, TATA box binding protein (TBP)-associated factor	transcription factor TFIID complex	nucleic acid binding; single-stranded DNA binding; RNA polymerase II transcription factor activity; single-stranded RNA binding	none
IPI00371717	1.01	0.14	2	0.91	0.01	2	1.10989	PREDICTED: similar to Mphosph10 protein	nucleolus; small nucleolar ribonucleoprotein complex	protein binding; RNA splicing factor activity, transesterification mechanism	RNA splicing
IPI00207087	1.56	0.48	5	1.38	0.14	7	1.13043	PREDICTED: similar to AHNAK	nucleus	none	intracellular signaling cascade; nervous system development
IPI00370332	3.14	NA	1	2.73	0.1	2	1.15018	PREDICTED: similar to Bcl7b protein	nucleus	DNA binding; transcriptional repressor activity; chromatin binding; transcriptional repressor activity	development; negative regulation of transcription from RNA polymerase II promoter; lung development; epithelial cell differentiation; auditory receptor cell differentiation; auditory receptor cell differentiation; lung development
IPI00230893	1.4	NA	1	1.17	NA	1	1.19658	Splice Isoform B23.2 of Nucleophosmin	nucleolus; nucleus; cytoplasm; centrosome; nucleus; nucleolus; cytoplasm; centrosome	rRNA binding; RNA binding; NF-kappaB binding; unfolded protein binding; protein binding; transcription coactivator activity; Tat protein binding; protein homodimerization activity; NF-kappaB binding; unfolded protein binding; protein heterodimerization ac	regulation of DNA damage response, signal transduction by p53 class mediator; protein localization; intracellular protein transport; nucleocytoplasmic transport; centrosome cycle; cell aging; negative regulation of cell proliferation; response to stress;
IPI00203088	1.01	0	3	0.76	0.04	4	1.32895	51 kDa protein	nucleoplasm; nucleus; heterogeneous nuclear ribonucleoprotein complex	RNA binding; protein binding; poly(U) binding	RNA processing; RNA processing
IPI00365698	1.32	0.74	3	0.95	0.3	4	1.38947	PREDICTED: chromodomain helicase DNA binding protein 4	intracellular; nucleus; chromatin	helicase activity; transcription factor binding; nucleic acid binding; chromatin binding; transcription factor activity; ATP-dependent helicase activity; DNA binding; helicase activity; ATP binding; protein binding; DNA binding; ATP-dependent DNA helicase	osmosensory signaling pathway; regulation of transcription, DNA-dependent; chromatin assembly or disassembly; regulation of transcription from RNA polymerase II promoter; chromosome organization and biogenesis (sensu Eukaryota)
IPI00365159	1.47	NA	1	1.04	NA	1	1.41346	PREDICTED: similar to bromodomain-containing protein BP75	nucleus	protein binding	none
IPI00568727	1.89	NA	1	1.3	0	2	1.45385	69 kDa protein	nucleus	transcription factor activity	regulation of transcription, DNA-dependent
IPI00566133	1.48	0.92	2	0.94	0.29	6	1.57447	147 kDa protein	nucleolus; nucleus	DNA binding; ATPase activity; enzyme binding	apoptotic chromosome condensation; erythrocyte differentiation; positive regulation of monocyte differentiation
IPI00231827	2.11	NA	1	1.3	0.51	11	1.62308	Nucleolin	nucleolus	none	none
IPI00206509	2.17	0.04	2	1.2	0.67	5	1.80833	PREDICTED: similar to RIKEN cDNA 2410016O06	nucleolus	none	ribosome biogenesis and assembly; chromatin remodeling
IPI00422052	2.97	NA	1	1.63	NA	1	1.82209	Bromodomain-containing 2	cytoplasm; nucleus; nucleus; cytoplasm	transcriptional activator activity; protein serine/threonine kinase activity	cell differentiation; spermatogenesis
IPI00371679	2.4	0	2	1.19	NA	1	2.01681	PREDICTED: similar to phosphoprotein	nucleus	SH2 domain binding; protein binding	none
IPI00362755	4.67	3.85	6	2.02	0.73	5	2.31188	PREDICTED: similar to tensin	nucleus	none	none
IPI00211008	2.23	1.49	8	0.96	0.18	11	2.32292	RA1	nucleus	protein domain specific binding	transcription from RNA polymerase II promoter; mRNA processing
IPI00388159	2.55	0.85	3	1.06	0.05	2	2.40566	37 kDa protein	nuclear pore	protein binding; nuclear localization sequence binding	protein complex assembly; NLS-bearing substrate import into nucleus
IPI00231391	5.76	0	2	2.05	0.8	4	2.80976	Splice Isoform AMPH2-5 of Myc box-dependent-interacting protein 1	synaptic vesicle; nucleus; nucleus; cytosol; actin cytoskeleton	protein C-terminus binding; protein binding; protein heterodimerization activity; GTPase binding	cell cycle; cell differentiation; negative regulation of progression through cell cycle; synaptic vesicle endocytosis; synaptic vesicle endocytosis; cell proliferation
IPI00358010	1.68	NA	1	0.55	0.11	3	3.05455	PREDICTED: similar to ubiquitin C-terminal hydrolase X4	intracellular; nucleus	protein binding; ubiquitin thiolesterase activity	ubiquitin-dependent protein catabolism; negative regulation of cell proliferation
IPI00193008	2.58	1.24	3	0.8	0.27	6	3.225	PREDICTED: similar to RNA binding motif protein 5	nucleus	DNA binding; RNA binding	RNA processing
IPI00202300	2.64	NA	1	0.76	NA	1	3.47368	51 kDa protein	nucleus	transcription factor activity; protein binding; DNA binding; signal transducer activity	circadian rhythm; regulation of transcription, DNA-dependent; circadian rhythm; protein import into nucleus, translocation; regulation of protein catabolism; regulation of circadian rhythm; signal transduction; circadian rhythm
IPI00207069	3.72	2.28	3	1.07	0.16	6	3.47664	PREDICTED: AHNAK nucleoprotein	nucleus	none	intracellular signaling cascade; nervous system development
IPI00204024	5.68	1.36	3	1.43	0.14	3	3.97203	P80 coilin	Cajal body; female germ cell nucleus; nucleus	protein C-terminus binding; protein binding; protein binding	none
IPI00563743	9.75	4.07	4	2.44	0.16	3	3.9959	46 kDa protein	nuclear inner membrane; chromosome; membrane; integral to membrane; nuclear envelope; nucleus; nuclear envelope	DNA binding; lamin binding; protein binding; hormone activity; lamin binding	regulation of transcription; nuclear envelope reassembly
IPI00194567	4.77	NA	1	1.08	0.04	2	4.41667	PREDICTED: tripartite motif protein 28	nucleolus; nucleus; chromatin	protein binding; metal ion binding; transcriptional repressor activity; transcription coactivator activity; transcriptional repressor activity; protein binding; protein binding; transcription factor activity; transcription corepressor activity	transcription; regulation of transcription, DNA-dependent; positive regulation of transcription, DNA-dependent; negative regulation of transcription from RNA polymerase II promoter; negative regulation of transcription from RNA polymerase II promoter; reg
IPI00201300	6.55	3.7	5	1.11	NA	1	5.9009	PREDICTED: similar to polymerase I-transcript release factor; PTRF	nucleus	RNA polymerase I transcription termination factor activity; rRNA primary transcript binding; protein binding	transcription initiation from RNA polymerase I promoter
IPI00608154	8.71	6.01	7	1.34	0.45	15	6.5	Splice Isoform 2 of PC4 and SFRS1-interacting protein (Lens epithelium-derived growth factor)	nucleus	DNA binding	transcription; regulation of transcription, DNA-dependent
IPI00207675	4.46	0.74	3	0.62	0.06	3	7.19355	Zfhx1b zinc finger homeobox 1b	nucleus	phosphatase regulator activity; SMAD binding	central nervous system development; embryonic morphogenesis; neural tube closure; neural crest cell migration; somitogenesis; negative regulation of transcription; nervous system development
IPI00373107	15.5	19.41	5	1.25	0.32	5	12.4	PREDICTED: similar to 53BP1 protein	replication fork; kinetochore; nucleoplasm; cytoplasm	damaged DNA binding; protein binding; transcription factor binding; protein binding; transcriptional activator activity	DNA repair; regulation of transcription, DNA-dependent; positive regulation of transcription, DNA-dependent
