# Supplementary material for: Differential Proteomic Analysis of Mammalian Tissues Using SILAM
Source: PLoS One. 2011 Jan 20;6(1):e16039. doi: 10.1371/journal.pone.0016039 (PMC3024400; doi:10.1371/journal.pone.0016039)
Supplement: Table S5 — Phosphoproteins identified by at least 3 peptides in brain tissue, but not identified at all in the liver tissue. (XLSX) [file pone.0016039.s005.xlsx]

## Sheet: Sheet1
IPI accession	Peptides	Protein Description
IPI00188524.2	227	Neurofilament triplet H protein
IPI00372009.3	222	PREDICTED: microtubule-associated protein 1b
IPI00390850.2	220	114 kDa protein
IPI00199693.2	126	Microtubule-associated protein 1A
IPI00328017.4	85	Microtubule associated protein 2
IPI00206171.1	85	Splice Isoform MAP2x of Microtubule-associated protein 2
IPI00325609.3	69	Neurofilament triplet M protein
IPI00194281.2	57	81 kDa protein
IPI00192626.2	56	Splice Isoform 1 of Beta-adducin
IPI00230970.2	49	42 kDa protein
IPI00209336.1	34	SH3-containing protein p4015
IPI00212553.2	30	Bassoon protein
IPI00231302.4	29	Neurofilament triplet L protein
IPI00327244.1	27	Splice Isoform 1 of Alpha-adducin
IPI00475951.1	24	70 kDa protein
IPI00358365.2	21	PREDICTED: similar to RIKEN cDNA 3110007P09
IPI00562441.1	18	29 kDa protein
IPI00203018.1	18	Splice Isoform 1 of Protein piccolo
IPI00198168.4	16	Kinesin-like protein KIF2
IPI00192337.1	15	Calcium/calmodulin-dependent protein kinase type II alpha chain
IPI00372752.2	14	PREDICTED: similar to Plakophilin 4
IPI00365393.2	14	PREDICTED: similar to RIKEN cDNA 2900041A09
IPI00203239.1	14	Rat brain 4.1(L)
IPI00565773.1	13	PREDICTED: peanut-like 2
IPI00556956.1	13	94 kDa protein
IPI00557817.1	12	69 kDa protein
IPI00554111.1	12	115 kDa protein
IPI00364916.2	11	PREDICTED: similar to Alpha-2 catenin
IPI00209340.1	11	Similar to transcription repressor p66
IPI00475534.2	10	110 kDa protein
IPI00231765.4	10	Splice Isoform 1 of Reticulon-4
IPI00204130.1	10	Hepatoma-derived growth factor-related protein 3
IPI00200893.1	10	Splice Isoform 1 of Regulating synaptic membrane exocytosis protein 1
IPI00191335.1	10	Splice Isoform IA of Synapsin-1
IPI00362631.1	9	PREDICTED: hypothetical protein XP_214321
IPI00211185.1	9	Calcium/calmodulin-dependent protein kinase type II beta chain
IPI00203195.3	9	Serine/threonine-protein kinase DCAMKL1
IPI00196508.1	9	Amphiphysin
IPI00192534.1	9	1-phosphatidylinositol-4,5-bisphosphate phosphodiesterase beta 1
IPI00758437.1	8	Splice Isoform 3 of Breast carcinoma amplified sequence 1 homolog (Fragment)
IPI00568481.1	8	PREDICTED: hypothetical protein XP_579639
IPI00558912.1	8	227 kDa protein
IPI00421500.8	8	Heterogeneous nuclear ribonucleoprotein A1
IPI00368617.2	8	Rho/rac guanine nucleotide exchange factor
IPI00363684.2	8	PREDICTED: similar to mKIAA1107 protein
IPI00201300.1	8	PREDICTED: similar to polymerase I-transcript release factor; PTRF
IPI00199445.2	8	ankyrin 3, epithelial isoform 2
IPI00382376.1	7	Splice Isoform 1 of Heterogeneous nuclear ribonucleoprotein A3
IPI00324270.4	7	Splice Isoform PACS-1a of Phosphofurin acidic cluster sorting protein 1
IPI00214038.1	7	Myosin-5A
IPI00211936.2	7	Alpha-internexin
IPI00210036.1	7	Splice Isoform IIa of Synapsin-2
IPI00205634.3	7	PREDICTED: similar to ankyrin 2 isoform 2
IPI00204328.1	7	Splice Isoform 1 of Cyclic AMP-dependent transcription factor ATF-2
IPI00191132.1	7	Splice Isoform Long of Aquaporin-4
IPI00190619.3	7	135 kDa protein
IPI00190488.3	7	PREDICTED: similar to dematin 48 kDa subunit
IPI00189777.5	7	Splice Isoform 1 of Leucine-rich repeat-containing protein 7
IPI00392697.2	6	PREDICTED: similar to mKIAA0284 protein
IPI00373280.2	6	72 kDa protein
IPI00373079.3	6	PREDICTED: similar to KIAA0853 protein
IPI00372502.2	6	PREDICTED: similar to Safb2 protein
IPI00369554.3	6	Hypothetical protein RGD1309718
IPI00368462.2	6	PREDICTED: similar to Rho guanine nucleotide exchange factor (GEF) 17
IPI00368441.1	6	PREDICTED: similar to remodeling and spacing factor 1
IPI00364855.2	6	LOC303259 protein
IPI00360652.2	6	PREDICTED: catenin (cadherin-associated protein), delta 2
IPI00326171.1	6	Calcium/calmodulin-dependent protein kinase II, beta 3 isoform
IPI00213167.4	6	PREDICTED: similar to zinc finger protein mRit1 alpha
IPI00205262.3	6	PREDICTED: similar to Synaptopodin-2
IPI00200453.1	6	Claudin-11
IPI00196730.1	6	Splice Isoform A of Calcium/calmodulin-dependent protein kinase type II gamma chain
IPI00188859.1	6	Adenomatous polyposis coli protein
IPI00758425.1	5	Splice Isoform 4 of Breast carcinoma amplified sequence 1 homolog (Fragment)
IPI00563186.1	5	PREDICTED: transmembrane protein 24
IPI00557158.2	5	Transcription initiation factor TFIID subunit 9B
IPI00392525.2	5	PREDICTED: similar to Probable serine/threonine-protein kinase KIAA1811
IPI00373220.3	5	PREDICTED: similar to KIAA0517 protein
IPI00372459.2	5	Hypothetical protein RGD1308076
IPI00370973.2	5	PREDICTED: similar to KIAA1501 protein
IPI00370643.2	5	PREDICTED: similar to Abl1 protein
IPI00369485.2	5	PREDICTED: similar to ankyrin 2, brain
IPI00364284.3	5	PREDICTED: similar to hypothetical protein
IPI00363834.2	5	PREDICTED: similar to Pleckstrin homology domain containing, family A member 6
IPI00331753.1	5	Desmuslin
IPI00212320.1	5	Neuromodulin
IPI00209293.1	5	ARF GTPase-activating protein GIT1
IPI00205419.1	5	Neurofibromin
IPI00204899.1	5	Septin-7
IPI00204024.1	5	P80 coilin
IPI00200390.2	5	PREDICTED: SWI/SNF related, matrix associated, actin dependent regulator of chromatin, subfamily a, member 4
IPI00191039.3	5	611 kDa protein
IPI00190943.1	5	Splice Isoform 1 of Glial fibrillary acidic protein, astrocyte
IPI00565202.2	4	ankyrin 3, epithelial isoform 1
IPI00559910.1	4	Heterogeneous nuclear ribonucleoprotein G
IPI00557335.2	4	PREDICTED: similar to Gene model 1568
IPI00373202.2	4	38 kDa protein
IPI00373012.2	4	PREDICTED: similar to sacsin
IPI00372627.2	4	PREDICTED: similar to mKIAA3013 protein
IPI00371984.2	4	PREDICTED: similar to neuron navigator 1
IPI00371718.2	4	PREDICTED: similar to Filamin A
IPI00369880.2	4	PREDICTED: similar to chromodomain helicase DNA binding protein 3
IPI00365286.3	4	PREDICTED: similar to Vinculin
IPI00364626.3	4	PREDICTED: similar to Sfrs14 protein
IPI00362416.1	4	Serum deprivation response protein
IPI00362186.3	4	PREDICTED: similar to 2010300C02Rik protein
IPI00361283.2	4	PREDICTED: similar to DEAD box polypeptide 42 protein
IPI00359792.3	4	PREDICTED: similar to hypothetical protein BC002770
IPI00359679.2	4	PREDICTED: similar to ubiquitin specific protease 31
IPI00326563.2	4	Caskin-1
IPI00213246.1	4	Neurabin-1
IPI00212816.5	4	Splice Isoform 1 of Protein kinase C delta type
IPI00209335.1	4	Signal-induced proliferation-associated 1-like protein 1
IPI00207675.4	4	Zfhx1b zinc finger homeobox 1b
IPI00206986.1	4	Inositol 1,4,5-trisphosphate receptor type 3
IPI00205999.1	4	Splice Isoform 2 of SH3-domain kinase-binding protein 1
IPI00204322.2	4	Dynamin-1
IPI00203622.2	4	breast carcinoma amplified sequence 1
IPI00201797.1	4	Protein kinase C gamma type
IPI00201032.1	4	Splice Isoform 1 of Heterogeneous nuclear ribonucleoprotein D0
IPI00195918.2	4	31 kDa protein
IPI00189278.4	4	Splice Isoform Beta-II of Protein kinase C beta type
IPI00187674.1	4	PREDICTED: similar to Zinc finger, FYVE domain containing 20
IPI00559449.2	3	Splice Isoform 3 of Septin-5
IPI00476698.2	3	PREDICTED: histone deacetylase 2
IPI00464435.1	3	SWI/SNF-related matrix-associated actin-dependent regulator of chromatin a2
IPI00373471.1	3	PREDICTED: similar to Gene model 996
IPI00373365.2	3	PREDICTED: similar to protein kinase C binding protein 1
IPI00373147.2	3	HnRNP-associated with lethal yellow
IPI00373045.1	3	Eukaryotic translation initiation factor 4B
IPI00372934.2	3	PREDICTED: membrane protein, palmitoylated 2
IPI00372922.2	3	PREDICTED: similar to Bcl2-like protein
IPI00372578.2	3	PREDICTED: similar to novel protein
IPI00371983.3	3	PREDICTED: similar to leiomodin 1
IPI00371562.2	3	PREDICTED: similar to KIAA1078 protein
IPI00371183.2	3	117 kDa protein
IPI00371155.2	3	PREDICTED: similar to KIAA0614 protein
IPI00371042.2	3	PREDICTED: similar to RNA binding motif protein 15B
IPI00369169.3	3	Cdc42 effector, long isoform
IPI00367952.3	3	PREDICTED: similar to zinc finger RNA binding protein
IPI00366572.3	3	PREDICTED: similar to Rho-GTPase-activating protein 12
IPI00366501.2	3	PREDICTED: similar to Anillin
IPI00365733.2	3	PREDICTED: similar to BC058674 protein
IPI00365644.3	3	PREDICTED: similar to hypothetical protein
IPI00365551.2	3	PREDICTED: similar to p190-B
IPI00364414.2	3	Karyopherin alpha 3
IPI00363832.2	3	PREDICTED: similar to KIAA0456 protein
IPI00362649.2	3	PREDICTED: similar to palladin
IPI00362018.2	3	PREDICTED: similar to CCG1
IPI00360767.2	3	PREDICTED: similar to beta1-syntrophin
IPI00359962.2	3	PREDICTED: pericentriolar material 1
IPI00359802.3	3	PREDICTED: similar to KIAA0450 protein
IPI00359065.1	3	PREDICTED: similar to RIKEN cDNA D030015G18
IPI00359003.3	3	PREDICTED: similar to microfilament and actin filament cross-linker protein isoform a
IPI00231656.1	3	Splice Isoform 3 of SH3 and multiple ankyrin repeat domains protein 1
IPI00231650.6	3	Histone H1.2
IPI00231340.6	3	Histone H4
IPI00214839.1	3	83 kDa protein
IPI00212226.1	3	Splice Isoform Delta 1 of Calcium/calmodulin-dependent protein kinase type II delta chain
IPI00211999.2	3	46 kDa protein
IPI00211800.2	3	Splice Isoform 6 of Gephyrin
IPI00210536.1	3	Splice Isoform L-MAG of Myelin-associated glycoprotein precursor
IPI00210119.1	3	STOP protein
IPI00209938.1	3	F-actin binding protein b-Nexilin
IPI00209836.4	3	Paralemmin
IPI00209204.1	3	Splice Isoform 1 of Connector enhancer of kinase suppressor of ras 2
IPI00208787.1	3	Splice Isoform 1 of Discs large homolog 4
IPI00208648.3	3	Disks large-associated protein 2
IPI00208277.1	3	28 kDa heat- and acid-stable phosphoprotein
IPI00205997.2	3	PREDICTED: splicing factor 4
IPI00204771.1	3	Guanine nucleotide-releasing protein
IPI00202428.1	3	CAMP-specific phosphodiesterase isoform PDE4B1
IPI00202201.3	3	PREDICTED: similar to nuclear protein, NP220
IPI00200889.3	3	PREDICTED: RIM-binding protein 2
IPI00198250.1	3	A kinase anchor protein 12 isoform alpha
IPI00198211.2	3	Glucocorticoid receptor DNA-binding factor 1
IPI00197550.1	3	cAMP-dependent protein kinase, beta-catalytic subunit
IPI00196865.3	3	PREDICTED: similar to CDC42 effector protein (Rho GTPase binding) 1
IPI00196614.1	3	Rab3 GDP/GTP exchange protein
IPI00194974.2	3	Hnrpk protein
IPI00194567.3	3	PREDICTED: tripartite motif protein 28
IPI00193648.1	3	PREDICTED: Ras-GTPase-activating protein SH3-domain binding protein
IPI00192494.2	3	PREDICTED: nuclear GTPase PIKE
IPI00190035.1	3	Tuftelin interacting protein 11
IPI00189447.2	3	16 kDa protein
IPI00187782.2	3	PREDICTED: similar to WARP
