# Supplementary material for: Differential Proteomic Analysis of Mammalian Tissues Using SILAM
Source: PLoS One. 2011 Jan 20;6(1):e16039. doi: 10.1371/journal.pone.0016039 (PMC3024400; doi:10.1371/journal.pone.0016039)
Supplement: Table S6 — Phosphoproteins identified by at least 3 peptides in liver tissue, but not identified at all in the brain tissue. (XLSX) [file pone.0016039.s006.xlsx]

## Sheet: Sheet1
IPI accession	Peptides	Protein Description
IPI00565677.1	45	288 kDa protein
IPI00200757.1	36	Splice Isoform 1 of Fibronectin precursor
IPI00231984.1	36	Splice Isoform 4 of Fibronectin precursor
IPI00231983.1	36	Splice Isoform 3 of Fibronectin precursor
IPI00231982.1	36	Splice Isoform 2 of Fibronectin precursor
IPI00211813.1	35	Neuronal myosin heavy chain
IPI00480679.3	32	Keratin, type I cytoskeletal 18
IPI00389571.5	22	Keratin, type II cytoskeletal 8
IPI00567739.1	21	Plectin 11
IPI00560927.1	21	PREDICTED: hypothetical protein 0P_579583
IPI00231418.4	20	Lamin-B1
IPI00364897.2	20	PREDICTED: similar to Histone H2B 291B
IPI00360766.2	20	PREDICTED: similar to collagen type 0IV
IPI00231507.2	19	Splice Isoform 1 of Core histone macro-H2A.1
IPI00210444.5	19	Hydro0ymethylglutaryl-CoA synthase, mitochondrial precursor
IPI00205135.6	19	Transglutaminase 2, C polypeptide
IPI00471911.6	18	Fructose-bisphosphate aldolase B
IPI00454367.2	18	Hypothetical protein
IPI00569619.1	18	PREDICTED: similar to Bcl-2-associated transcription factor
IPI00567915.1	18	161 kDa protein
IPI00189819.1	18	Actin, cytoplasmic 1
IPI00563379.1	18	Actin, cytoplasmic 2
IPI00207550.3	18	PREDICTED: similar to Actin, cytoplasmic 2
IPI00197579.1	18	Tubulin beta-5 chain
IPI00195372.1	18	Elongation factor 1-alpha 1
IPI00551729.1	18	50 kDa protein
IPI00476815.1	18	eukaryotic translation elongation factor 1 alpha 2
IPI00205389.5	18	Fibrinogen beta chain precursor
IPI00382134.1	18	Ac1-581
IPI00559554.1	17	214 kDa protein
IPI00480679.3	17	Keratin, type I cytoskeletal 18
IPI00327518.3	16	Arginase-1
IPI00362716.2	16	PREDICTED: similar to Nol5a_predicted protein
IPI00400573.1	16	Tubulin, beta, 2
IPI00324302.3	16	Acetyl-CoA acetyltransferase, mitochondrial precursor
IPI00464466.3	16	PREDICTED: similar to Myh11 protein
IPI00369683.2	16	PREDICTED: similar to pre-mRNA processing factor 8
IPI00188879.2	15	Lamin C2
IPI00213613.1	15	lamin A isoform C2
IPI00567190.1	15	105 kDa protein
IPI00566502.1	15	102 kDa protein
IPI00566967.1	14	90 kDa protein
IPI00565162.1	14	79 kDa protein
IPI00563348.1	14	Heterogeneous nuclear ribonucleoprotein U
IPI00559028.1	14	34 kDa protein
IPI00464458.1	14	Splice Isoform 2 of Heterogeneous nuclear ribonucleoprotein A3
IPI00394097.2	14	33 kDa protein
IPI00389838.2	14	Protein
IPI00207197.1	14	Hepatocyte nuclear factor 1-alpha
IPI00366081.2	14	PREDICTED: similar to desmoplakin isoform II
IPI00207142.3	14	Splice Isoform Long of Hepatocyte nuclear factor 4-alpha
IPI00197129.1	14	Actin, aortic smooth muscle
IPI00194087.3	14	Actin, alpha cardiac
IPI00471539.3	14	Suclg2 protein (Fragment)
IPI00324633.2	14	Glutamate dehydrogenase 1, mitochondrial precursor
IPI00371853.2	14	PREDICTED: similar to collagen alpha1 type VI-precursor
IPI00393489.1	13	128 kDa protein
IPI00566583.1	13	Malate dehydrogenase, mitochondrial
IPI00208205.1	13	Heat shock cognate 71 kDa protein
IPI00561886.1	12	Mrlcb protein
IPI00551592.3	12	Myosin regulatory light chain 2-A, smooth muscle isoform
IPI00564409.1	12	PREDICTED: similar to Myosin regulatory light chain 2-A, smooth muscle isoform
IPI00203088.4	12	51 kDa protein
IPI00563982.1	12	104 kDa protein
IPI00476372.2	12	82 kDa protein
IPI00368293.2	12	PREDICTED: similar to Hist2h2aa1 protein
IPI00566591.1	12	PREDICTED: similar to Hist2h2aa1 protein
IPI00566481.1	12	PREDICTED: similar to histone H2a(A)-613
IPI00562876.1	11	LOC296126 protein
IPI00200624.1	11	14 kDa protein
IPI00742470.1	11	PREDICTED: similar to Histone H2A.1
IPI00742468.1	11	Histone H2A type 1-C
IPI00654436.2	11	Histone H2A type 3
IPI00566442.1	11	PREDICTED: similar to Histone H2A.1
IPI00562840.1	11	PREDICTED: similar to Histone H2A.1
IPI00560491.2	11	Histone H2A type 1-E
IPI00559107.1	11	14 kDa protein
IPI00360165.2	11	PREDICTED: similar to H2A histone family, member E
IPI00202651.1	11	Splice Isoform 1 of Fibrinogen alpha chain precursor
IPI00382317.1	11	Ac1873
IPI00201413.1	11	3-ketoacyl-CoA thiolase, mitochondrial
IPI00199403.3	10	49 kDa protein
IPI00734688.1	10	PREDICTED: PRP4 pre-mRNA processing factor 4 homolog B
IPI00231864.4	10	Cytochrome c, somatic
IPI00362298.1	10	12 kDa protein
IPI00339167.3	10	PREDICTED: similar to Tubulin alpha-2 chain
IPI00679220.1	10	Tubulin alpha-2 chain
IPI00561215.1	10	50 kDa protein
IPI00364046.2	10	Tubulin alpha-6 chain
IPI00389774.2	10	10 kDa protein
IPI00231880.6	10	Histone H2A.z
IPI00361887.1	10	PREDICTED: similar to H2A histone family, member V isoform 1
IPI00565197.1	10	Splicing factor 3a, subunit 3
IPI00212622.1	10	Trifunctional enzyme alpha subunit, mitochondrial precursor
IPI00560892.1	10	Hadha protein
IPI00471608.1	10	Staphylococcal nuclease domain-containing protein 1
IPI00627068.1	10	NonO/p54nrb homolog
IPI00326948.2	10	Hsd17b4 protein
IPI00561647.5	10	Pero0isomal multifunctional enzyme type 2
IPI00476804.2	10	Rat alpha-1 type I collagen
IPI00207142.3	10	Splice Isoform Long of Hepatocyte nuclear factor 4-alpha
IPI00389571.5	10	Keratin, type II cytoskeletal 8
IPI00213644.3	9	Peptidyl-prolyl cis-trans isomerase B precursor
IPI00396910.1	9	ATP synthase alpha chain, mitochondrial precursor
IPI00214801.2	9	Acly protein
IPI00366249.3	9	PREDICTED: similar to RNA helicase A
IPI00369950.2	9	PREDICTED: similar to vascular endothelial zinc finger 1
IPI00212969.2	9	32 kDa protein
IPI00366081.2	9	PREDICTED: similar to desmoplakin isoform II
IPI00372637.2	9	PREDICTED: similar to myosin XVIIIa
IPI00393489.1	9	128 kDa protein
IPI00198801.3	8	DEAD (Asp-Glu-Ala-Asp) bo0 polypeptide 21a
IPI00372862.2	8	PREDICTED: similar to mKIAA1279 protein
IPI00559390.1	8	PREDICTED: similar to Matrin 3
IPI00561663.1	8	61 kDa protein
IPI00361823.2	8	Pre-mRNA 3'-end-processing factor FIP1
IPI00188688.1	8	Histone H2a
IPI00189313.2	8	9 kDa protein
IPI00389425.3	8	Splicing factor, arginine/serine-rich 7
IPI00368659.2	8	PREDICTED: similar to CG31613-PA
IPI00368660.1	8	PREDICTED: similar to histone protein Hist2h3c1
IPI00210357.1	8	heterogeneous nuclear ribonucleoprotein F
IPI00198884.2	8	57 kDa protein
IPI00231356.8	8	C-1-tetrahydrofolate synthase, cytoplasmic
IPI00608154.1	8	Splice Isoform 2 of PC4 and SFRS1-interacting protein
IPI00382244.1	7	Aa2-041
IPI00207567.1	7	Splice Isoform 1 of Cyclin-L1
IPI00476006.2	7	60 kDa protein
IPI00192274.3	7	32 kDa protein
IPI00364363.2	7	PREDICTED: similar to heterogeneous nuclear ribonucleoprotein A3
IPI00559462.1	7	93 kDa protein
IPI00557539.1	7	102 kDa protein
IPI00203892.2	7	thyroid hormone receptor associated protein 4
IPI00393026.2	7	74 kDa protein
IPI00464718.1	7	Dd05
IPI00555210.1	7	Fibrinogen, gamma polypeptide
IPI00471727.2	7	49 kDa protein
IPI00363568.2	7	PREDICTED: similar to Splicing factor 3b, subunit 3, 130kDa
IPI00232011.8	7	Pero0isomal bifunctional enzyme
IPI00210435.1	7	Pyruvate carbo0ylase, mitochondrial precursor
IPI00566764.1	7	Pc protein
IPI00210644.1	7	Carbamoyl-phosphate synthase [ammonia], mitochondrial precursor
IPI00373419.2	7	Non-erythrocyte beta-spectrin
IPI00188921.1	7	Collagen alpha-2(I) chain precursor
IPI00388323.4	7	PREDICTED: similar to heparan sulfate proteoglycan 2
IPI00362160.1	7	Tubulin beta-3 chain
IPI00734709.1	7	Neuron-specific class III beta-tubulin
IPI00475639.2	7	PREDICTED: similar to tubulin, beta 2
IPI00201110.2	7	PREDICTED: beta-catenin binding protein
IPI00207197.1	7	Hepatocyte nuclear factor 1-alpha
IPI00366276.3	7	PREDICTED: similar to expressed sequence AA409316
IPI00368670.2	7	PREDICTED: similar to Cgn protein
IPI00561804.1	6	Protein
IPI00372759.2	6	PREDICTED: similar to formin binding protein 11
IPI00213688.1	6	Splice Isoform 1 of Protein SET
IPI00370117.2	6	PREDICTED: similar to 116 kDa U5 small nuclear ribonucleoprotein component
IPI00205274.3	6	Myb-binding protein 1A
IPI00188079.4	6	PREDICTED: similar to Ribosome-binding protein 1
IPI00421625.5	6	Myosin regulatory light chain 2-B, smooth muscle isoform
IPI00372637.2	6	PREDICTED: similar to myosin 0VIIIa
IPI00555218.1	6	Splice Isoform 1 of Interleukin enhancer-binding factor 3
IPI00734659.1	6	PREDICTED: nuclear factor I/A
IPI00382107.1	6	Nuclear factor I-A2
IPI00565127.1	6	77 kDa protein
IPI00561756.1	6	76 kDa protein
IPI00569391.1	6	75 kDa protein
IPI00559367.1	6	PREDICTED: similar to Ab2-008
IPI00566133.1	6	147 kDa protein
IPI00206147.1	6	15 kDa protein
IPI00326699.1	6	15 kDa protein
IPI00231475.6	6	Histone H3.3
IPI00382228.1	6	Ab2-132
IPI00515768.1	6	Glycine-N-acyltransferase
IPI00205157.1	6	Short chain 3-hydro0yacyl-CoA dehydrogenase, mitochondrial precursor
IPI00361686.4	6	Complement component 1, Q subcomponent-binding protein, mitochondrial precursor
IPI00565954.1	6	41 kDa protein
IPI00564600.1	6	52 kDa protein
IPI00204703.5	6	47 kDa heat shock protein precursor
IPI00365944.3	6	PREDICTED: similar to myosin, light polypeptide 6, alkali, smooth muscle and non-muscle
IPI00392935.2	6	17 kDa protein
IPI00205383.2	6	PREDICTED: similar to Sfrs4 protein
IPI00190428.1	6	Tubulointerstitial nephritis antigen-like precursor
IPI00369635.3	6	Radi0in
IPI00231555.1	6	Splice Isoform PYBP1 of Polypyrimidine tract-binding protein 1
IPI00562850.1	6	59 kDa protein
IPI00390801.2	6	56 kDa protein
IPI00390239.1	6	Ptbp1 protein
IPI00370207.3	6	Hypothetical protein LOC302855
IPI00560160.1	6	43 kDa protein
IPI00200455.1	6	Actin, gamma-enteric smooth muscle
IPI00208190.2	6	Splice Isoform 1 of Torsin-1A-interacting protein 1
IPI00373419.2	6	Non-erythrocyte beta-spectrin
IPI00231787.8	5	Myosin regulatory light chain 2, skeletal muscle isoform
IPI00565520.1	5	80 kDa protein
IPI00207322.2	5	81 kDa protein
IPI00562672.1	5	81 kDa protein
IPI00231385.3	5	Splice Isoform 4 of Heterogeneous nuclear ribonucleoprotein D0
IPI00231384.1	5	Splice Isoform 3 of Heterogeneous nuclear ribonucleoprotein D0
IPI00231383.1	5	Splice Isoform 2 of Heterogeneous nuclear ribonucleoprotein D0
IPI00213609.1	5	Heterogeneous nuclear ribonucleoprotein C (Fragment)
IPI00201490.3	5	Splice Isoform 1 of Splicing factor, arginine/serine-rich 5
IPI00327469.1	5	Alpha-2-HS-glycoprotein precursor
IPI00382246.1	5	Aa2-066
IPI00231412.1	5	Splice Isoform Short of Hepatocyte nuclear factor 4-alpha
IPI00562046.1	5	173 kDa protein
IPI00361246.2	5	PREDICTED: similar to O0ysterol-binding protein 1
IPI00569939.1	5	83 kDa protein
IPI00560544.1	5	Rbbp6 protein
IPI00368670.2	5	PREDICTED: similar to Cgn protein
IPI00563226.1	5	146 kDa protein
IPI00360570.2	5	PREDICTED: similar to FOG
IPI00363471.1	5	PREDICTED: similar to small nuclear ribonucleoprotein D1
IPI00569308.1	5	13 kDa protein
IPI00230830.4	5	Eukaryotic translation initiation factor 2 subunit 1
IPI00188804.1	5	60S acidic ribosomal protein P2
IPI00734740.1	5	PREDICTED: similar to 60S acidic ribosomal protein P2
IPI00569930.1	5	13 kDa protein
IPI00557792.1	5	14 kDa protein
IPI00553921.1	5	PREDICTED: similar to Splicing factor, arginine/serine-rich 3
IPI00421410.1	5	LRRGT00147
IPI00411290.1	5	Splice Isoform 2 of Protein SET
IPI00231253.4	5	3-hydro0yacyl-CoA dehydrogenase type-2
IPI00567531.1	5	28 kDa protein
IPI00208193.1	5	Nucleic acid binding factor pRM10
IPI00212724.1	5	Type A/B hnRNP p40
IPI00212723.1	5	Type A/B hnRNP p38
IPI00331983.4	5	Alcohol dehydrogenase 1
IPI00208495.3	5	PREDICTED: similar to ribosomal protein L6
IPI00390343.5	5	60S ribosomal protein L6
IPI00231609.5	5	PREDICTED: similar to 60S ribosomal protein L6
IPI00199543.2	5	60S ribosomal protein L7
IPI00213659.3	5	2,4-dienoyl-CoA reductase, mitochondrial precursor
IPI00205912.3	5	Non-POU domain-containing octamer-binding protein
IPI00561347.1	5	PREDICTED: similar to Nono protein
IPI00209148.3	5	Splice Isoform 1 of Heterogeneous nuclear ribonucleoprotein M
IPI00387880.2	5	251 kDa protein
IPI00211216.3	5	Eukaryotic translation initiation factor 5A-1
IPI00231745.7	5	Fructose-1,6-bisphosphatase 1
IPI00204365.2	5	Ribophorin I
IPI00208321.1	5	Carbohydrate responsive element binding protein
IPI00358687.2	5	PREDICTED: similar to desmoglein 2
IPI00361246.2	5	PREDICTED: similar to Oxysterol-binding protein 1
IPI00359092.2	4	FUS interacting protein (Serine-arginine rich) 1
IPI00565096.1	4	142 kDa protein
IPI00561520.1	4	143 kDa protein
IPI00394075.2	4	146 kDa protein
IPI00559810.1	4	121 kDa protein
IPI00327662.3	4	Spectrin beta chain, brain 2
IPI00390893.2	4	Protein
IPI00389018.2	4	33 kDa protein
IPI00566155.1	4	Polynucleotide kinase 3 '-phosphatase
IPI00475584.1	4	101 kDa protein
IPI00388829.2	4	73 kDa protein
IPI00388572.3	4	Hypothetical protein
IPI00358533.3	4	PREDICTED: similar to actin-binding LIM protein 1 long isoform
IPI00558284.1	4	PREDICTED: nuclear factor I/C
IPI00475727.2	4	42 kDa protein
IPI00360147.2	4	PREDICTED: similar to plakophilin-3
IPI00324172.2	4	Glycogen synthase
IPI00361814.2	4	126 kDa protein
IPI00207069.2	4	PREDICTED: AHNAK nucleoprotein
IPI00564076.1	4	92 kDa protein
IPI00214654.1	4	Splice Isoform 1 of 40S ribosomal protein S24
IPI00480789.1	4	15 kDa protein
IPI00464430.1	4	Splice Isoform 3 of 40S ribosomal protein S24
IPI00360855.2	4	PREDICTED: similar to ribosomal protein S24
IPI00231024.2	4	Splice Isoform 2 of 40S ribosomal protein S24
IPI00387771.5	4	Peptidyl-prolyl cis-trans isomerase A
IPI00231692.4	4	40S ribosomal protein S15
IPI00559098.2	4	40S ribosomal protein S19
IPI00565635.1	4	PREDICTED: similar to ribosomal protein S19
IPI00395285.2	4	60S ribosomal protein L3
IPI00327079.4	4	Glutathione S-transferase kappa 1
IPI00475474.2	4	40S ribosomal protein S4, 0 isoform
IPI00389420.6	4	Splicing factor, arginine/serine-rich 2
IPI00231780.4	4	Histone H1.0
IPI00202484.1	4	Arginine/serine-rich splicing factor 10
IPI00215574.5	4	3,2-trans-enoyl-CoA isomerase, mitochondrial precursor
IPI00199379.1	4	Cytidine monophospho-N-acetylneuraminic acid synthetase
IPI00551806.1	4	N-acylneuraminate cytidylyltransferase
IPI00464788.1	4	tropomyosin 1, alpha isoform h
IPI00231568.1	4	Splice Isoform 8 of Tropomyosin 1 alpha chain
IPI00211510.1	4	Splice Isoform 1 of Acyl-coenzyme A o0idase 1, pero0isomal
IPI00231941.1	4	Splice Isoform 2 of Acyl-coenzyme A o0idase 1, pero0isomal
IPI00366387.2	4	PREDICTED: similar to U2AF2 protein
IPI00568955.1	4	54 kDa protein
IPI00231701.9	4	High mobility group protein B2
IPI00567018.1	4	22 kDa protein
IPI00188016.1	4	PREDICTED: similar to eukaryotic translation initiation factor 2, subunit 3, structural gene 0-linked
IPI00198232.1	4	83 kDa protein
IPI00559880.1	4	Threonyl-tRNA synthetase, cytoplasmic
IPI00372839.2	4	PREDICTED: similar to alpha 2 type VI collagen isoform 2C2a precursor
IPI00196210.2	4	PREDICTED: similar to probable ATP-dependent RNA helicase - mouse
IPI00565377.1	4	73 kDa protein
IPI00560542.1	4	74 kDa protein
IPI00362534.2	4	PREDICTED: similar to RNA helicase
IPI00476111.3	4	Hypothetical protein
IPI00371860.2	4	Splicing factor 3b, subunit 4
IPI00206624.1	4	78 kDa glucose-regulated protein precursor
contaminant_GR78_RAT	4	8 KD GLUCOSE REGULATED PROTEIN PRECURSOR (GRP 78) (IMMUNOGLOBULIN...
contaminant_GR78_MOUSE	4	8 KD GLUCOSE REGULATED PROTEIN PRECURSOR (GRP 78) (IMMUNOGLOBULIN...
contaminant_GR78_MESAU	4	8 KD GLUCOSE REGULATED PROTEIN PRECURSOR (GRP 78) (IMMUNOGLOBULIN...
IPI00475707.2	4	UDP glycosyltransferase 1 family, polypeptide A6
IPI00231678.4	4	Poly [ADP-ribose] polymerase 1
IPI00327630.1	4	Dynein heavy chain, cytosolic
IPI00562863.1	4	PREDICTED: similar to H2A histone family, member V isoform 1
IPI00188261.2	4	79 kDa protein
IPI00198392.1	4	PREDICTED: similar to Sal-like 1
IPI00202651.1	4	Splice Isoform 1 of Fibrinogen alpha chain precursor
IPI00205274.3	4	Myb-binding protein 1A
IPI00207567.1	4	Splice Isoform 1 of Cyclin-L1
IPI00331789.1	4	Guanine nucleotide-binding protein-like 3
IPI00360147.2	4	PREDICTED: similar to plakophilin-3
IPI00362515.1	4	PREDICTED: forkhead box A2
IPI00372469.1	4	PREDICTED: similar to Acidic 82 kDa protein mRNA
IPI00372759.2	4	PREDICTED: similar to formin binding protein 11
IPI00421973.1	4	DEAD/H (Asp-Glu-Ala-Asp/His) box polypeptide 16
IPI00554155.2	4	PREDICTED: similar to Nucleolar protein 1
IPI00192753.1	3	PREDICTED: similar to nuclear cap binding protein subunit 2
IPI00368944.2	3	PREDICTED: similar to step II splicing factor SLU7
IPI00361284.2	3	Putative rRNA methyltransferase 3
IPI00327802.1	3	Splice Isoform 1 of DNA
IPI00231938.1	3	Splice Isoform 9 of DNA
IPI00231937.1	3	Splice Isoform 8 of DNA
IPI00231936.1	3	Splice Isoform 7 of DNA
IPI00231935.1	3	Splice Isoform 6 of DNA
IPI00231934.1	3	Splice Isoform 5 of DNA
IPI00231933.1	3	Splice Isoform 4 of DNA
IPI00231931.1	3	Splice Isoform 3 of DNA
IPI00551815.2	3	Nsep1 protein
IPI00568666.1	3	PREDICTED: hypothetical protein 0P_579514
IPI00558111.1	3	36 kDa protein
IPI00557219.1	3	PREDICTED: nuclease sensitive element binding protein 1
IPI00421642.1	3	EG3RVC
IPI00209091.1	3	Zinc finger protein 148
IPI00559860.1	3	65 kDa protein
IPI00382382.1	3	THO comple0 subunit 1
IPI00560890.1	3	76 kDa protein
IPI00421329.1	3	LRRGT00070
IPI00372469.1	3	PREDICTED: similar to Acidic 82 kDa protein mRNA
IPI00563617.1	3	77 kDa protein
IPI00515819.1	3	Splice Isoform 2 of Protein LYRIC
IPI00515808.1	3	Splice Isoform 4 of Protein LYRIC
IPI00515783.2	3	Splice Isoform 3 of Protein LYRIC
IPI00742455.1	3	SMN splice variant
IPI00561103.1	3	Protein
IPI00360118.2	3	PREDICTED: similar to adaptor protein kanadaptin
IPI00562860.1	3	57 kDa protein
IPI00214350.1	3	Keratin, type I cytoskeletal 20
IPI00567057.1	3	69 kDa protein
IPI00569908.1	3	104 kDa protein
IPI00566415.1	3	98 kDa protein
IPI00564997.1	3	99 kDa protein
IPI00363433.3	3	PREDICTED: similar to formin binding protein 30
IPI00563180.1	3	PREDICTED: similar to R31449_3
IPI00563755.1	3	86 kDa protein
IPI00567833.1	3	138 kDa protein
IPI00471735.2	3	Splice Isoform 2 of Acetyl-CoA carbo0ylase 1
IPI00207659.1	3	Barrier-to-autointegration factor
IPI00555323.1	3	H3 histone
IPI00200147.1	3	60S acidic ribosomal protein P0
IPI00230917.6	3	60S ribosomal protein L18
IPI00557647.1	3	21 kDa protein
IPI00371266.1	3	PREDICTED: similar to alpha NAC/1.9.2. protein
IPI00326433.10	3	10 kDa heat shock protein, mitochondrial
IPI00568277.1	3	11 kDa protein
IPI00210941.1	3	Tropomyosin
IPI00191090.1	3	Biglycan precursor
IPI00191004.4	3	ADP-ribosyltransferase
IPI00197555.5	3	Succinyl-CoA ligase [GDP-forming] alpha-chain, mitochondrial precursor
IPI00203391.2	3	Multifunctional protein ADE2
IPI00207738.1	3	PREDICTED: SEC23A
IPI00332027.7	3	Betaine--homocysteine S-methyltransferase
IPI00373164.1	3	Eukaryotic translation initiation factor 2, subunit 2 beta, 38kDa
IPI00365878.2	3	PREDICTED: similar to chromatin-specific transcription elongation factor, 140 kDa subunit
IPI00656385.1	3	Hypothetical protein
IPI00191789.1	3	Histidine-rich glycoprotein
IPI00205097.1	3	KH domain-containing, RNA-binding, signal transduction-associated protein 1
IPI00368842.2	3	PREDICTED: similar to RIKEN cDNA 1190003A07
IPI00365380.2	3	PREDICTED: similar to collagen alpha 2(IV) chain precursor - mouse
IPI00357964.2	3	PREDICTED: similar to SET protein
IPI00734744.1	3	alpha-spectrin 2
IPI00362931.1	3	PREDICTED: similar to osteoglycin precursor
IPI00190759.1	3	Splice Isoform Gamma-B of Fibrinogen gamma chain precursor
IPI00230944.1	3	Splice Isoform Gamma-A of Fibrinogen gamma chain precursor
IPI00470301.1	3	Chaperonin containing TCP1, subunit 5
IPI00213569.1	3	UDP-glucuronosyltransferase 1-1 precursor
IPI00364286.2	3	PREDICTED: similar to CCTeta, eta subunit of the chaperonin containing TCP-1
IPI00324707.7	3	Cytochrome P450 2C12, female-specific
IPI00203214.5	3	Elongation factor 2
IPI00360993.3	3	PREDICTED: similar to Glycine decarbo0ylase
IPI00192076.2	3	100 kDa protein
IPI00394496.2	3	98 kDa protein
IPI00360148.2	3	109 kDa protein
IPI00209000.2	3	Plectin 6
IPI00569024.1	3	Plectin 10
IPI00565567.1	3	534 kDa protein
IPI00564020.1	3	Plectin 2
IPI00561249.1	3	Plectin 3
IPI00559406.1	3	Plectin 1
IPI00557051.1	3	Plectin 8
IPI00454444.2	3	Splice Isoform 1 of Plectin-1
IPI00387664.2	3	Plectin 7
IPI00230794.1	3	Splice Isoform 4 of Plectin-1
IPI00230793.1	3	Splice Isoform 3 of Plectin-1
IPI00557328.1	3	31 kDa protein
IPI00471525.2	3	Eukaryotic translation elongation factor 1 delta
IPI00373026.3	3	Hypothetical protein MGC94200
IPI00208321.1	3	Carbohydrate responsive element binding protein
IPI00358013.2	3	PREDICTED: similar to ELL associated factor 1
IPI00558156.1	3	61 kDa protein
IPI00198520.2	3	cortactin isoform B
IPI00358713.1	3	PREDICTED: similar to p53-binding protein-3
IPI00367734.2	3	PREDICTED: similar to checkpoint suppressor 1
IPI00554155.2	3	PREDICTED: similar to Nucleolar protein 1
IPI00562291.1	3	117 kDa protein
IPI00368002.2	3	PREDICTED: similar to RIKEN cDNA 1700020O03
IPI00196509.2	3	Splice Isoform AMPH2-1 of Myc bo0-dependent-interacting protein 1
IPI00564084.1	3	53 kDa protein
IPI00559333.1	3	Splice Isoform AMPH2-6 of Myc bo0-dependent-interacting protein 1
IPI00231391.2	3	Splice Isoform AMPH2-5 of Myc bo0-dependent-interacting protein 1
IPI00231389.1	3	Splice Isoform AMPH2-3 of Myc bo0-dependent-interacting protein 1
IPI00231388.2	3	Splice Isoform AMPH2-2 of Myc bo0-dependent-interacting protein 1
IPI00421973.1	3	DEAD/H (Asp-Glu-Ala-Asp/His) bo0 polypeptide 16
IPI00567720.1	3	118 kDa protein
IPI00366276.3	3	PREDICTED: similar to e0pressed sequence AA409316
IPI00464464.2	3	Splice Isoform 1 of Myosin-11 (Fragment)
IPI00464465.2	3	Splice Isoform 2 of Myosin-11 (Fragment)
IPI00231974.4	3	Histone H2A type 4
IPI00558186.1	3	PREDICTED: similar to High mobility group protein 2
IPI00561640.1	3	53 kDa protein
IPI00559152.1	3	47 kDa protein
IPI00363849.2	3	PREDICTED: laminin, gamma 1
IPI00192274.3	3	32 kDa protein
IPI00197986.1	3	MIPP65
IPI00198801.3	3	DEAD (Asp-Glu-Ala-Asp) box polypeptide 21a
IPI00203974.1	3	Bcl2-associated athanogene 3
IPI00205806.1	3	Canalicular multispecific organic anion transporter 1
IPI00214350.1	3	Keratin, type I cytoskeletal 20
IPI00359419.1	3	PREDICTED: similar to ATP-dependent chromatin remodeling protein SNF2H
IPI00365846.3	3	RGD1308452 protein (Fragment)
IPI00367734.2	3	PREDICTED: similar to checkpoint suppressor 1
IPI00368002.2	3	PREDICTED: similar to RIKEN cDNA 1700020O03
IPI00369557.2	3	PREDICTED: sterol regulatory element binding factor 1
IPI00371457.3	3	Estrogen receptor-related receptor alpha
IPI00390466.1	3	24 kDa protein
IPI00563755.1	3	86 kDa protein
IPI00566375.1	3	PREDICTED: similar to PHD finger protein 14 isoform 1
IPI00734634.1	3	Peter pan homolog
