# Supplementary material for: Differential Proteomic Analysis of Mammalian Tissues Using SILAM
Source: PLoS One. 2011 Jan 20;6(1):e16039. doi: 10.1371/journal.pone.0016039 (PMC3024400; doi:10.1371/journal.pone.0016039)
Supplement: Table S7 — The top ten functions represented by the phosphoproteins from brain tissue generate by Ingenuity. The broad functional category is listed in first column followed the number of non-redundant genes designated to this category. The third column represents cellular functions which are designated to the category. The next two columns are the number of genes for each of the functions and associated p-value which measures how likely the observed association between a specific function and our dataset would be if it was only due to random chance. (XLSX) [file pone.0016039.s007.xlsx]

## Sheet: Sheet1
Category	Total Non-redundant Genes	Function	Function Annotation	p-value	Gene name	# Genes
Cellular Assembly and Organization	102	stabilization	stabilization of filaments	5.88E-15	APC, CTTN, DCLK1, FLNA, GAP43, HDGFRP3, MACF1, MAP2, MAP4, MAP6, MAP1B, MAP1S, MAPT, NUMA1, SEPT7	15
Cellular Assembly and Organization		stabilization	stabilization of microtubules	2.18E-12	APC, DCLK1, HDGFRP3, MACF1, MAP2, MAP4, MAP6, MAP1B, MAP1S, MAPT, NUMA1, SEPT7	12
Cellular Assembly and Organization		stabilization	stabilization of actin filaments	2.37E-05	CTTN, FLNA, GAP43, MAP2	4
Cellular Assembly and Organization		stabilization	stabilization of microfilaments	1.53E-02	MAP2	1
Cellular Assembly and Organization		development	development of cytoskeleton	7.88E-13	ABL1, ADD1, ARHGEF17, DST, EHD2, EPB49, FLNA, INA, MAP1S, MAPT, NEFH, NEFL, NEFM, NF1, PALM, PCLO, PDPK1, SYNM, TLN1, UTRN	20
Cellular Assembly and Organization		development	development of filaments	2.05E-07	APC, DST, INA, MYH11, NEFH, NEFL, NEFM	7
Cellular Assembly and Organization		development	development of intercellular junctions	1.27E-06	ANK3, BSN, CTNNB1, DLG4, MYO5A, PLEC, TJP1, UTRN	8
Cellular Assembly and Organization		development	development of plasma membrane projections	8.37E-06	APC, DCLK1, DST, GAP43, MAP2, MAP1B, MAPT, NEFH, NEFL, RASGRF1, RTN4, SEPT2, SIPA1L1, TOP2B, VCL	15
Cellular Assembly and Organization		development	development of neurites	8.41E-06	APC, DCLK1, DST, GAP43, MAP2, MAP1B, MAPT, NEFH, NEFL, RASGRF1, RTN4, SEPT2, SIPA1L1, TOP2B	14
Cellular Assembly and Organization		development	development of synapse	2.12E-05	ANK3, BSN, CTNNB1, DLG4, MYO5A	5
Cellular Assembly and Organization		development	development of axons	2.16E-04	APC, DCLK1, DST, GAP43, MAPT, NEFH, RTN4, TOP2B	8
Cellular Assembly and Organization		development	development of microtubules	3.34E-03	APC, DST	2
Cellular Assembly and Organization		development	development of cell-matrix contacts	1.53E-02	TNS1	1
Cellular Assembly and Organization		development	development of intercalated disks	1.53E-02	PLEC	1
Cellular Assembly and Organization		development	development of ribbon synapse	1.53E-02	BSN	1
Cellular Assembly and Organization		biogenesis	biogenesis of cytoskeleton	4.88E-12	ABL1, ADD1, ARHGEF17, DST, EHD2, EPB49, FLNA, INA, MAP1S, MAPT, NEFH, NEFL, NEFM, NF1, PALM, PCLO, PDPK1, SYNM, TLN1	19
Cellular Assembly and Organization		biogenesis	biogenesis of filaments	3.01E-06	DST, INA, NEFH, NEFL, NEFM	5
Cellular Assembly and Organization		biogenesis	biogenesis of neurofilaments	6.25E-06	INA, NEFH, NEFL, NEFM	4
Cellular Assembly and Organization		biogenesis	biogenesis of actin cytoskeleton	5.82E-04	ABL1, ARHGEF17, EHD2, FLNA, NF1, PDPK1, TLN1	7
Cellular Assembly and Organization		biogenesis	biogenesis of synapse	1.39E-03	ANK3, CTNNB1, MYO5A	3
Cellular Assembly and Organization		biogenesis	biogenesis of organelle	7.90E-03	C14ORF169, DST, INA, NEFH, NEFL, NEFM, NUMA1	7
Cellular Assembly and Organization		biogenesis	biogenesis of lateral plasma membrane	1.53E-02	ANK3	1
Cellular Assembly and Organization		accumulation	accumulation of filaments	1.85E-08	MAP2, MAPT, NEFH, NEFL, NEFM, PLEC	6
Cellular Assembly and Organization		accumulation	accumulation of neurofilaments	2.60E-07	MAPT, NEFH, NEFL, NEFM	4
Cellular Assembly and Organization		accumulation	accumulation of vesicles	1.38E-02	MAPT, MYO5A	2
Cellular Assembly and Organization		organization	organization of filaments	2.22E-08	ABL1, ADNP, AKAP2, ARHGEF2, CEP170, FLNA, INA, MARK4, NEFH, NEFL, NEFM, NF1, NUMA1, PPP1R9A	14
Cellular Assembly and Organization		organization	organization of neurofilaments	3.51E-06	INA, NEFH, NEFL, NEFM	4
Cellular Assembly and Organization		organization	organization of adherens junctions	2.32E-04	CTNNB1, VCL	2
Cellular Assembly and Organization		organization	organization of zonula adherens	2.32E-04	CTNNB1, VCL	2
Cellular Assembly and Organization		organization	organization of microtubules	3.71E-04	ADNP, CEP170, MARK4, NUMA1	4
Cellular Assembly and Organization		organization	organization of actin filaments	3.31E-03	ABL1, AKAP2, ARHGEF2, FLNA, PPP1R9A	5
Cellular Assembly and Organization		organization	organization of cell cortex	1.53E-02	FLNA	1
Cellular Assembly and Organization		organization	organization of junctional complexes	1.53E-02	VCL	1
Cellular Assembly and Organization		quantity	quantity of filaments	3.40E-08	GFAP, LTBP2, MAP4, MAP1B, MAPT, MYO5A, NEFH, NEFL, NEFM, PLEC, SPTAN1, VIM	12
Cellular Assembly and Organization		quantity	quantity of synaptic vesicles	1.87E-07	MADD, MAP6, MYO5A, RIMS1, SYN1	5
Cellular Assembly and Organization		quantity	quantity of neurofilaments	2.60E-07	MYO5A, NEFH, NEFL, NEFM	4
Cellular Assembly and Organization		quantity	quantity of microtubules	7.71E-06	MAP4, MAP1B, MAPT, NEFM, VIM	5
Cellular Assembly and Organization		quantity	quantity of plasma membrane projections	1.70E-05	ABL1, CTTN, GAP43, GIT1, MAP1B, MAPT, MYO5A, PALM, TLN1	9
Cellular Assembly and Organization		quantity	quantity of dendritic spines	5.28E-04	ARHGEF7, DLG4, GIT1	3
Cellular Assembly and Organization		quantity	quantity of intermediate filaments	1.36E-03	GFAP, VIM	2
Cellular Assembly and Organization		quantity	quantity of synapse	2.03E-03	ABL1, ARHGEF7, GIT1	3
Cellular Assembly and Organization		quantity	quantity of membrane ruffles	2.25E-03	ARHGEF2, SORBS2	2
Cellular Assembly and Organization		quantity	quantity of filopodia	5.59E-03	ABL1, GAP43, PALM	3
Cellular Assembly and Organization		quantity	quantity of cellular protrusions	1.16E-02	GIT1, TLN1	2
Cellular Assembly and Organization		quantity	quantity of postsynaptic membrane	1.53E-02	UTRN	1
Cellular Assembly and Organization		assembly	assembly of microtubules	1.31E-07	APC, MAP2, MAP1A, MAP1B, MAPT, NEFH, NEFL, NEFM	8
Cellular Assembly and Organization		assembly	assembly of intermediate filaments	2.60E-07	NEFH, NEFL, NEFM, VIM	4
Cellular Assembly and Organization		assembly	assembly of filaments	2.81E-06	APC, MAP2, MAP1A, MAP1B, MAPT, NEFH, NEFL, NEFM, TLN1, TNS1, VIM	11
Cellular Assembly and Organization		assembly	assembly of neurofilaments	3.50E-06	NEFH, NEFL, NEFM	3
Cellular Assembly and Organization		assembly	assembly of spliceosomes	6.96E-04	RBM5, SFRS2IP, SMN1	3
Cellular Assembly and Organization		assembly	assembly of intercellular junctions	8.09E-04	PRKACA, TJP1, TLN1, VCL	4
Cellular Assembly and Organization		assembly	assembly of nucleosomes	1.69E-03	RSF1, SMARCA2, SMARCA4	3
Cellular Assembly and Organization		assembly	assembly of inner nuclear membrane	1.53E-02	TMPO	1
Cellular Assembly and Organization		assembly	assembly of peroxisome membrane	1.53E-02	PEX19	1
Cellular Assembly and Organization		dissociation	dissociation of microtubules	2.60E-07	MAPT, NEFH, NEFL, NEFM	4
Cellular Assembly and Organization		dissociation	dissociation of neurofilaments	3.50E-06	NEFH, NEFL, NEFM	3
Cellular Assembly and Organization		formation	formation of intercellular junctions	2.85E-07	ABL1, ARHGEF7, BSN, CLDN11, GRLF1, PRKACA, SYN1, SYN2, TJP1, TLN1, VCL	11
Cellular Assembly and Organization		formation	formation of plasma membrane projections	1.72E-06	ABL1, AKAP12, APC, ARHGEF7, CDC42EP1, CDC42EP4, CTTN, FNBP1L, GAP43, MAP2, MAP6, MAP1B, MAPT, NEFL, NF1, PPP1R9A, PRKACA	17
Cellular Assembly and Organization		formation	formation of filaments	4.92E-06	APC, ARHGEF2, GAP43, GFAP, INA, MAP2, MAP1A, MAP1B, MAPT, NEFH, NEFL, NEFM, NF1, SMARCA4, TLN1, TNS1, VIM	17
Cellular Assembly and Organization		formation	formation of actin bundles	4.85E-05	ADD1, ADD2, EPB49, ESPN, SMARCA4	5
Cellular Assembly and Organization		formation	formation of membrane ruffles	7.50E-05	ARHGEF2, ARHGEF7, FLNA, LOC290704, LTBP2, MAP2	6
Cellular Assembly and Organization		formation	formation of gap junctions	2.02E-04	ARHGEF7, BSN, PRKACA, SYN1, SYN2	5
Cellular Assembly and Organization		formation	formation of synapse	6.05E-04	ARHGEF7, BSN, SYN1, SYN2	4
Cellular Assembly and Organization		formation	formation of microtubule bundles	6.96E-04	MAP2, MAP1B, MAP1S	3
Cellular Assembly and Organization		formation	formation of vesicles	1.05E-03	BIN1, FNBP1L, MAP2, MAPT, PRKACA	5
Cellular Assembly and Organization		formation	formation of membrane processes	1.13E-03	ADNP, MAP2, PALM	3
Cellular Assembly and Organization		formation	formation of filopodia	1.32E-03	AKAP12, FNBP1L, GAP43, MAP1B, NF1, PPP1R9A, PRKACA	7
Cellular Assembly and Organization		formation	formation of neurites	1.78E-03	FNBP1L, MAP2, MAP6, MAP1B, MAPT, NEFL	6
Cellular Assembly and Organization		formation	formation of pseudopodia	2.83E-03	APC, CDC42EP1, CDC42EP4	3
Cellular Assembly and Organization		formation	formation of mitotic spindle	4.44E-03	CAMK2G, DCLK1, KIF2A, NUMA1	4
Cellular Assembly and Organization		formation	formation of membrane blebs	4.62E-03	MAP2, MAPT	2
Cellular Assembly and Organization		formation	formation of axons	7.82E-03	MAP1B, MAPT, NEFL	3
Cellular Assembly and Organization		formation	formation of endocytotic vesicle	1.16E-02	BIN1, FNBP1L	2
Cellular Assembly and Organization		formation	delay in formation of synapse	1.53E-02	SYN1	1
Cellular Assembly and Organization		formation	formation of cajal bodies	1.53E-02	COIL	1
Cellular Assembly and Organization		formation	formation of filamentous network	1.53E-02	INA	1
Cellular Assembly and Organization		formation	formation of ribbon synapse	1.53E-02	BSN	1
Cellular Assembly and Organization		formation	formation of trans Golgi network	1.53E-02	PRKACA	1
Cellular Assembly and Organization		depolymerization	depolymerization of microtubules	3.37E-07	APC, ARHGEF2, KIF2A, MACF1, MAP1A, MAP1B, MAPT	7
Cellular Assembly and Organization		bundling	bundling of microtubules	5.28E-07	DCLK1, HDGFRP3, MAP2, MAP1B, MAPT, NUMA1	6
Cellular Assembly and Organization		polymerization	polymerization of microtubules	1.64E-06	APC, MAP1B, MAPT, NEFH, NEFL, NEFM	6
Cellular Assembly and Organization		outgrowth	outgrowth of neurites	2.35E-06	ADNP, ARHGAP5, ARHGEF7, GAP43, GFAP, HDGFRP3, KIF2A, MAG, MAP2, MAP1B, MAPT, NF1, PRKACA, PRKCD, RTN4, SMN1, SYN1, VIM	18
Cellular Assembly and Organization		outgrowth	outgrowth of axons	6.55E-06	GFAP, MAG, MAP1B, MAPT, RTN4, SYN1, VIM	7
Cellular Assembly and Organization		outgrowth	delay in outgrowth of axons	1.53E-02	SYN1	1
Cellular Assembly and Organization		outgrowth	outgrowth of microtubules	1.53E-02	MAP4	1
Cellular Assembly and Organization		clustering	clustering of neurofilaments	3.50E-06	NEFH, NEFL, NEFM	3
Cellular Assembly and Organization		recycling	recycling of synaptic vesicles	3.51E-06	AMPH, DNM1, GAP43, SYN1	4
Cellular Assembly and Organization		growth	growth of neurites	4.06E-06	ABL1, ADNP, ARHGAP5, ARHGEF7, GAP43, GFAP, HDGFRP3, KIF2A, MAG, MAP2, MAP1B, MAPT, NF1, PRKACA, PRKCD, RTN4, SMN1, SYN1, VIM	19
Cellular Assembly and Organization		growth	growth of microtubules	3.88E-04	APC, MAP4, MAPT	3
Cellular Assembly and Organization		remodeling	remodeling of chromatin	4.30E-06	ATF2, C14ORF169, HDAC2, PBRM1, RSF1, SMARCA2, SMARCA4, SMARCC2 (includes EG:6601)	8
Cellular Assembly and Organization		aggregation	aggregation of filaments	6.25E-06	NEFH, NEFL, NEFM, NUMA1	4
Cellular Assembly and Organization		size	size of axons	1.38E-05	NEFH, NEFL, NEFM	3
Cellular Assembly and Organization		size	size of dendritic spines	1.36E-03	DLG4, SIPA1L1	2
Cellular Assembly and Organization		size	size of growth cone	1.16E-02	GAP43, RTN4	2
Cellular Assembly and Organization		size	size of mossy fiber boutons	1.53E-02	SYN1	1
Cellular Assembly and Organization		extension	extension of plasma membrane projections	1.47E-05	ARHGAP5, DCLK1, GAP43, KIF2A, MAG, MAP1B, MAPT, PPP1R9A, RASGRF1, RTN4, VCL	11
Cellular Assembly and Organization		extension	extension of neurites	1.25E-03	DCLK1, KIF2A, MAG, MAP1B, MAPT, RASGRF1, RTN4	7
Cellular Assembly and Organization		extension	extension of axons	3.74E-03	DCLK1, MAP1B, MAPT, RTN4	4
Cellular Assembly and Organization		extension	extension of filopodia	1.38E-02	GAP43, PPP1R9A	2
Cellular Assembly and Organization		transport	transport of mitochondria	1.17E-04	MAP1B, MAPT, NEFL	3
Cellular Assembly and Organization		transport	transport of synaptic vesicles	2.31E-04	AMPH, BIN1, CTNNB1, DNM1, RIMS1	5
Cellular Assembly and Organization		transport	transport of axons	6.88E-04	DST, MAPT	2
Cellular Assembly and Organization		transport	transport of vesicles	1.07E-02	AMPH, BIN1, CTNNB1, DNM1, MAPT, MYO5A, RIMS1	7
Cellular Assembly and Organization		endocytosis	endocytosis of vesicles	1.71E-04	AMPH, BIN1, DNM1, GAP43	4
Cellular Assembly and Organization		endocytosis	endocytosis of synaptic vesicles	8.94E-04	AMPH, BIN1, DNM1	3
Cellular Assembly and Organization		association	association of synaptic vesicles	2.32E-04	SYN1, SYN2	2
Cellular Assembly and Organization		attachment	attachment of microtubules	2.75E-04	MAP2, MAPT, RANBP2	3
Cellular Assembly and Organization		morphogenesis	morphogenesis of neurites	5.31E-04	APC, DCLK1, MAP2, MAP1B, NEFL, RASGRF1, SEPT2, SIPA1L1	8
Cellular Assembly and Organization		morphogenesis	morphogenesis of dendritic spines	7.77E-03	ARHGEF7, GIT1	2
Cellular Assembly and Organization		morphogenesis	morphogenesis of dendrites	1.47E-02	DCLK1, MAP2, MAP1B, SIPA1L1	4
Cellular Assembly and Organization		morphogenesis	morphogenesis of growth cone	1.53E-02	MAP1B	1
Cellular Assembly and Organization		binding	binding of microtubules	6.05E-04	MAP2, MAPT, PRKACA, VIM	4
Cellular Assembly and Organization		binding	binding of actin cytoskeleton	6.88E-04	CAMK2B, CTNNB1	2
Cellular Assembly and Organization		binding	binding of caveolae	1.53E-02	SDPR	1
Cellular Assembly and Organization		binding	binding of chromatin templates	1.53E-02	CTNNB1	1
Cellular Assembly and Organization		binding	binding of phagosomes	1.53E-02	MYO5A	1
Cellular Assembly and Organization		elongation	elongation of neurites	8.72E-04	CAMK2A, MAG, MAP2, MAP1B, MAPT	5
Cellular Assembly and Organization		elongation	elongation of axons	7.82E-03	MAG, MAP1B, MAPT	3
Cellular Assembly and Organization		elongation	elongation of actin bundles	1.53E-02	ESPN	1
Cellular Assembly and Organization		diameter	diameter of axons	1.36E-03	MAPT, NEFH	2
Cellular Assembly and Organization		localization	localization of lysosome	1.36E-03	FLNA, KIF2A	2
Cellular Assembly and Organization		morphology	morphology of actin cytoskeleton	2.03E-03	ABL1, ARHGEF2, SIPA1L1	3
Cellular Assembly and Organization		morphology	morphology of cytoskeleton	2.12E-03	ABL1, ARHGEF2, LOC290704, SIPA1L1	4
Cellular Assembly and Organization		morphology	morphology of nucleus	1.15E-02	MAP4, SEPT7, VIM	3
Cellular Assembly and Organization		morphology	morphology of nuclear matrix	1.53E-02	VIM	1
Cellular Assembly and Organization		reorganization	reorganization of microtubules	7.77E-03	ADNP, MARK4	2
Cellular Assembly and Organization		reorganization	reorganization of microtubule bundles	1.53E-02	MARK4	1
Cellular Assembly and Organization		cross-linkage	cross-linkage of actin filaments	9.61E-03	FLNA, SYN1	2
Cellular Assembly and Organization		release	release of vesicles	9.61E-03	AMPH, RIMS1	2
Cellular Assembly and Organization		release	release of synaptic vesicles	1.53E-02	RIMS1	1
Cellular Assembly and Organization		disruption	disruption of nucleosomes	1.16E-02	SMARCA4, SMARCC2 (includes EG:6601)	2
Cellular Assembly and Organization		disruption	disruption of coiled body	1.53E-02	COIL	1
Cellular Assembly and Organization		disruption	disruption of filamentous network	1.53E-02	PRKCD	1
Cellular Assembly and Organization		disruption	disruption of spindle pole	1.53E-02	NUMA1	1
Cellular Assembly and Organization		establishment	establishment of chromatin structures	1.38E-02	SAFB, SMARCA2	2
Cellular Assembly and Organization		nucleation	nucleation of actin	1.38E-02	CTTN, FNBP1L	2
Cellular Assembly and Organization		coalignment	coalignment of microfilaments	1.53E-02	DST	1
Cellular Assembly and Organization		coalignment	coalignment of neurofilaments	1.53E-02	DST	1
Cellular Assembly and Organization		conversion	conversion of synapse	1.53E-02	DLG4	1
Cellular Assembly and Organization		density	density of neurofilaments	1.53E-02	NEFH	1
Cellular Assembly and Organization		folding	folding of postsynaptic membrane	1.53E-02	UTRN	1
Cellular Assembly and Organization		immobilization	immobilization of actin filaments	1.53E-02	FLNA	1
Cellular Assembly and Organization		maintenance	maintenance of synapse	1.53E-02	SYN2	1
Cellular Assembly and Organization		presence	presence of membrane ruffles	1.53E-02	ABL1	1
Cellular Assembly and Organization		projection	projection of motor axons	1.53E-02	RTN4	1
Cellular Assembly and Organization		projection	projection of sensory axons	1.53E-02	RTN4	1
Cellular Assembly and Organization		scaffolding	scaffolding of postsynaptic region	1.53E-02	DLG4	1
Cellular Assembly and Organization		shortening	shortening of microtubules	1.53E-02	MAPT	1
Cellular Function and Maintenance	45	organization	organization of filaments	2.22E-08	ABL1, ADNP, AKAP2, ARHGEF2, CEP170, FLNA, INA, MARK4, NEFH, NEFL, NEFM, NF1, NUMA1, PPP1R9A	14
Cellular Function and Maintenance		organization	organization of neurofilaments	3.51E-06	INA, NEFH, NEFL, NEFM	4
Cellular Function and Maintenance		organization	organization of adherens junctions	2.32E-04	CTNNB1, VCL	2
Cellular Function and Maintenance		organization	organization of zonula adherens	2.32E-04	CTNNB1, VCL	2
Cellular Function and Maintenance		organization	organization of microtubules	3.71E-04	ADNP, CEP170, MARK4, NUMA1	4
Cellular Function and Maintenance		organization	organization of actin filaments	3.31E-03	ABL1, AKAP2, ARHGEF2, FLNA, PPP1R9A	5
Cellular Function and Maintenance		organization	organization of cell cortex	1.53E-02	FLNA	1
Cellular Function and Maintenance		organization	organization of junctional complexes	1.53E-02	VCL	1
Cellular Function and Maintenance		assembly	assembly of microtubules	1.31E-07	APC, MAP2, MAP1A, MAP1B, MAPT, NEFH, NEFL, NEFM	8
Cellular Function and Maintenance		assembly	assembly of intermediate filaments	2.60E-07	NEFH, NEFL, NEFM, VIM	4
Cellular Function and Maintenance		assembly	assembly of neurofilaments	3.50E-06	NEFH, NEFL, NEFM	3
Cellular Function and Maintenance		assembly	assembly of intercellular junctions	8.09E-04	PRKACA, TJP1, TLN1, VCL	4
Cellular Function and Maintenance		assembly	assembly of peroxisome membrane	1.53E-02	PEX19	1
Cellular Function and Maintenance		polymerization	polymerization of microtubules	1.64E-06	APC, MAP1B, MAPT, NEFH, NEFL, NEFM	6
Cellular Function and Maintenance		endocytosis	endocytosis of vesicles	1.71E-04	AMPH, BIN1, DNM1, GAP43	4
Cellular Function and Maintenance		endocytosis	endocytosis of synaptic vesicles	8.94E-04	AMPH, BIN1, DNM1	3
Cellular Function and Maintenance		cytostasis	cytostasis of tumor cell lines	5.02E-04	ABL1, BAP1, CAMK2A, CTNNB1, EPB41L3, MADD, SMARCA2, SMARCA4	8
Cellular Function and Maintenance		cytostasis	cytostasis of breast cancer cell lines	8.09E-04	BAP1, CTNNB1, SMARCA2, SMARCA4	4
Cellular Function and Maintenance		cytostasis	cytostasis of cell lines	1.47E-03	ABL1, BAP1, CAMK2A, CTNNB1, EPB41L3, MADD, PRKCB, SMARCA2, SMARCA4	9
Cellular Function and Maintenance		cytostasis	cytostasis	2.19E-03	ABL1, BAP1, CAMK2A, CTNNB1, EPB41L3, MADD, PDPK1, PRKCB, SAFB, SMARCA2, SMARCA4	11
Cellular Function and Maintenance		cytostasis	cytostasis of eukaryotic cells	2.34E-03	ABL1, BAP1, CAMK2A, CTNNB1, EPB41L3, MADD, PRKCB, SAFB, SMARCA2, SMARCA4	10
Cellular Function and Maintenance		localization	localization of lysosome	1.36E-03	FLNA, KIF2A	2
Cellular Function and Maintenance		cell saturation density	cell saturation density of fibroblast cell lines	4.62E-03	AKAP12, ATF2	2
Cellular Function and Maintenance		reorganization	reorganization of microtubules	7.77E-03	ADNP, MARK4	2
Cellular Function and Maintenance		reorganization	reorganization of microtubule bundles	1.53E-02	MARK4	1
Cellular Function and Maintenance		release	release of vesicles	9.61E-03	AMPH, RIMS1	2
Cellular Function and Maintenance		release	release of synaptic vesicles	1.53E-02	RIMS1	1
Cellular Function and Maintenance		calcium-evoked dendritic exocytosis	calcium-evoked dendritic exocytosis by hippocampal neurons	1.53E-02	CAMK2A	1
Cellular Function and Maintenance		elimination	elimination of spermatogonia	1.53E-02	TRIM28	1
Cellular Function and Maintenance		growth	arrest in growth of thymocytes	1.53E-02	CTNNB1	1
Cellular Function and Maintenance		maintenance	maintenance of synapse	1.53E-02	SYN2	1
Cellular Function and Maintenance		presence	presence of membrane ruffles	1.53E-02	ABL1	1
Cellular Compromise	24	disassembly	disassembly of filaments	1.71E-07	APC, ARHGEF2, CTTN, KIF2A, MACF1, MAP1A, MAP1B, MAPT, PPP1R9A, VIM	10
Cellular Compromise		disassembly	disassembly of coiled body	1.53E-02	COIL	1
Cellular Compromise		depolymerization	depolymerization of microtubules	3.37E-07	APC, ARHGEF2, KIF2A, MACF1, MAP1A, MAP1B, MAPT	7
Cellular Compromise		loss	loss of microtubules	2.25E-03	MAP1B, MAPT	2
Cellular Compromise		loss	loss of lateral plasma membrane	1.53E-02	ANK3	1
Cellular Compromise		degeneration	degeneration of axons	9.55E-03	MAG, MAPT, NEFH	3
Cellular Compromise		degeneration	degeneration of anterior bulbar cells	1.53E-02	MAPT	1
Cellular Compromise		degeneration	degeneration of blastomeres	1.53E-02	SMN1	1
Cellular Compromise		degeneration	degeneration of glial cell projections	1.53E-02	MAPT	1
Cellular Compromise		degeneration	degeneration of keratinocytes	1.53E-02	PLEC	1
Cellular Compromise		disruption	disruption of nucleosomes	1.16E-02	SMARCA4, SMARCC2 (includes EG:6601)	2
Cellular Compromise		disruption	disruption of coiled body	1.53E-02	COIL	1
Cellular Compromise		disruption	disruption of filamentous network	1.53E-02	PRKCD	1
Cellular Compromise		disruption	disruption of spindle pole	1.53E-02	NUMA1	1
Cellular Compromise		collapse	collapse of actin cytoskeleton	1.53E-02	SORBS2	1
Cellular Compromise		dehydration	dehydration of red blood cells	1.53E-02	ADD2	1
Cellular Compromise		disorganization	disorganization of actin	1.53E-02	ARHGAP5	1
Cellular Compromise		dysfunction	dysfunction of motor neurons	1.53E-02	NEFH	1
Cellular Compromise		oxidative stress response	oxidative stress response of neuroblastoma cell lines	1.53E-02	MAPT	1
Cellular Compromise		oxidative stress response	oxidative stress response of neuroblastoma cells	1.53E-02	MAPT	1
Cellular Compromise		shrinkage	shrinkage of astrocytes	1.53E-02	AQP4	1
Nervous System Development and Function	69	quantity	quantity of synaptic vesicles	1.87E-07	MADD, MAP6, MYO5A, RIMS1, SYN1	5
Nervous System Development and Function		quantity	quantity of neurofilaments	2.60E-07	MYO5A, NEFH, NEFL, NEFM	4
Nervous System Development and Function		quantity	quantity of dendritic spines	5.28E-04	ARHGEF7, DLG4, GIT1	3
Nervous System Development and Function		quantity	quantity of synapse	2.03E-03	ABL1, ARHGEF7, GIT1	3
Nervous System Development and Function		quantity	quantity of central nervous system cells	5.11E-03	ABL1, ANK3, ATF2, MAPT, NF1	5
Nervous System Development and Function		quantity	quantity of Purkinje cells	1.16E-02	ANK3, ATF2	2
Nervous System Development and Function		quantity	quantity of postsynaptic membrane	1.53E-02	UTRN	1
Nervous System Development and Function		branching	branching of neurites	2.21E-07	BSN, CTNNA2, GAP43, KIF2A, MAP1B, NEFH, NEFL, NEFM, NF1, PALM	10
Nervous System Development and Function		branching	branching of dendrites	8.18E-07	BSN, CTNNA2, GAP43, NEFH, NEFL, NEFM, PALM	7
Nervous System Development and Function		branching	branching of axons	1.15E-02	GAP43, KIF2A, PALM	3
Nervous System Development and Function		branching	branching of sympathetic neurites	1.53E-02	GAP43	1
Nervous System Development and Function		accumulation	accumulation of neurofilaments	2.60E-07	MAPT, NEFH, NEFL, NEFM	4
Nervous System Development and Function		polarization	polarization of hippocampal neurons	2.60E-07	APC, MAP2, MAP1B, MAPT	4
Nervous System Development and Function		outgrowth	outgrowth of neurites	2.35E-06	ADNP, ARHGAP5, ARHGEF7, GAP43, GFAP, HDGFRP3, KIF2A, MAG, MAP2, MAP1B, MAPT, NF1, PRKACA, PRKCD, RTN4, SMN1, SYN1, VIM	18
Nervous System Development and Function		outgrowth	outgrowth of axons	6.55E-06	GFAP, MAG, MAP1B, MAPT, RTN4, SYN1, VIM	7
Nervous System Development and Function		outgrowth	delay in outgrowth of axons	1.53E-02	SYN1	1
Nervous System Development and Function		assembly	assembly of neurofilaments	3.50E-06	NEFH, NEFL, NEFM	3
Nervous System Development and Function		clustering	clustering of neurofilaments	3.50E-06	NEFH, NEFL, NEFM	3
Nervous System Development and Function		dissociation	dissociation of neurofilaments	3.50E-06	NEFH, NEFL, NEFM	3
Nervous System Development and Function		organization	organization of neurofilaments	3.51E-06	INA, NEFH, NEFL, NEFM	4
Nervous System Development and Function		recycling	recycling of synaptic vesicles	3.51E-06	AMPH, DNM1, GAP43, SYN1	4
Nervous System Development and Function		growth	growth of neurites	4.06E-06	ABL1, ADNP, ARHGAP5, ARHGEF7, GAP43, GFAP, HDGFRP3, KIF2A, MAG, MAP2, MAP1B, MAPT, NF1, PRKACA, PRKCD, RTN4, SMN1, SYN1, VIM	19
Nervous System Development and Function		growth	growth of astrocytes	6.10E-03	AQP4, NF1	2
Nervous System Development and Function		growth	growth of nerve trunk	1.53E-02	NF1	1
Nervous System Development and Function		development	development of forebrain	5.20E-06	ATRX, CTNNB1, DCLK1, GRLF1, NCOR2, NF1, PDPK1, SMARCA4, TOP2B	9
Nervous System Development and Function		development	development of brain	5.53E-06	ATRX, CTNNA2, CTNNB1, DCLK1, GRLF1, MAP1B, MAPT, MYO5A, NCOR2, NF1, PDPK1, SEPT4, SMARCA4, TOP2B	14
Nervous System Development and Function		development	development of neurites	8.41E-06	APC, DCLK1, DST, GAP43, MAP2, MAP1B, MAPT, NEFH, NEFL, RASGRF1, RTN4, SEPT2, SIPA1L1, TOP2B	14
Nervous System Development and Function		development	development of synapse	2.12E-05	ANK3, BSN, CTNNB1, DLG4, MYO5A	5
Nervous System Development and Function		development	development of central nervous system	7.87E-05	ATRX, CTNNA2, CTNNB1, DCLK1, GRLF1, MAP1B, MAPT, MYO5A, NCOR2, NF1, PDPK1, SEPT4, SMARCA4, TOP2B, ZEB2	15
Nervous System Development and Function		development	development of nervous tissue	1.25E-04	GAP43, MAG, MAP1B, MYO5A, NF1, RTN4, TOP2B, VCL	8
Nervous System Development and Function		development	development of cranial nerve	1.36E-04	MAG, MYO5A, RTN4, VCL	4
Nervous System Development and Function		development	development of axons	2.16E-04	APC, DCLK1, DST, GAP43, MAPT, NEFH, RTN4, TOP2B	8
Nervous System Development and Function		development	development of spinal cord	1.13E-03	MYO5A, NF1, TOP2B	3
Nervous System Development and Function		development	development of fiber tract	1.36E-03	MAP2, MAP1B	2
Nervous System Development and Function		development	development of corpus callosum	3.34E-03	GAP43, MYO5A	2
Nervous System Development and Function		development	development of layer IV	1.53E-02	GAP43	1
Nervous System Development and Function		development	development of ribbon synapse	1.53E-02	BSN	1
Nervous System Development and Function		development	development of spinal nerve	1.53E-02	VCL	1
Nervous System Development and Function		size	size of axons	1.38E-05	NEFH, NEFL, NEFM	3
Nervous System Development and Function		size	size of dendritic spines	1.36E-03	DLG4, SIPA1L1	2
Nervous System Development and Function		size	size of growth cone	1.16E-02	GAP43, RTN4	2
Nervous System Development and Function		size	size of mossy fiber boutons	1.53E-02	SYN1	1
Nervous System Development and Function		size	size of optic chiasm	1.53E-02	GAP43	1
Nervous System Development and Function		plasticity	plasticity of synapse	3.19E-05	CAMK2A, CAMK2D, CAMK2G, DLG4, NF1, RASGRF1, RIMS1, SIPA1L1	8
Nervous System Development and Function		arborization	arborization of dendrites	3.38E-05	CTNNA2, NEFH, NEFL, NEFM	4
Nervous System Development and Function		myelination	myelination of optic nerve	6.77E-05	MAG, MYO5A, RTN4	3
Nervous System Development and Function		myelination	myelination of brain	1.53E-02	MYO5A	1
Nervous System Development and Function		myelination	myelination of corpus callosum	1.53E-02	MYO5A	1
Nervous System Development and Function		long-term potentiation	long-term potentiation	1.70E-04	CAMK2A, CAMK2B, DLG4, GFAP, MAP6, PRKACA, PRKACB, RASGRF1, RIMS1	9
Nervous System Development and Function		long-term potentiation	long-term potentiation of synapse	5.18E-04	CAMK2B, DLG4, PRKACB, RIMS1	4
Nervous System Development and Function		long-term potentiation	long-term potentiation of mice	1.13E-03	CAMK2A, GFAP, MAP6	3
Nervous System Development and Function		long-term potentiation	long-term potentiation of brain	1.53E-02	DLG4	1
Nervous System Development and Function		long-term potentiation	long-term potentiation of cerebral cortex	1.53E-02	CAMK2A	1
Nervous System Development and Function		long term depression	long term depression of mice	1.85E-04	CAMK2A, MAP6, MYO5A	3
Nervous System Development and Function		long term depression	long term depression	7.01E-03	CAMK2A, DLG4, MAP6, MYO5A	4
Nervous System Development and Function		transport	transport of synaptic vesicles	2.31E-04	AMPH, BIN1, CTNNB1, DNM1, RIMS1	5
Nervous System Development and Function		transport	transport of axons	6.88E-04	DST, MAPT	2
Nervous System Development and Function		association	association of synaptic vesicles	2.32E-04	SYN1, SYN2	2
Nervous System Development and Function		reactivation	reactivation of astrocytes	2.32E-04	GFAP, VIM	2
Nervous System Development and Function		neurological process	neurological process of synapse	4.47E-04	CAMK2B, DLG4, MYO5A, PRKACB, RIMS1, SYN1, SYN2	7
Nervous System Development and Function		neurological process	neurological process of mice	7.02E-04	AMPH, CAMK2A, CTNNA2, DLG4, GFAP, MAG, MAP6, MAPT, MYO5A, NF1, PRKCG, RASGRF1, RIMS1, SMN1	14
Nervous System Development and Function		neurological process	neurological process of cells	1.14E-03	ABLIM1, ADD3, ADNP, ARHGAP5, ATF2, BSN, CAMK2A, DLG4, GAP43, HDAC2, PRKACA, RIMS1	12
Nervous System Development and Function		neurological process	neurological process of eukaryotic cells	1.56E-03	ABLIM1, ADD3, ADNP, ARHGAP5, ATF2, BSN, CAMK2A, GAP43, HDAC2, PRKACA, RIMS1	11
Nervous System Development and Function		neurological process	neurological process of normal cells	2.58E-03	ABLIM1, ADD3, ADNP, ATF2, BSN, CAMK2A, GAP43, HDAC2, PRKACA, RIMS1	10
Nervous System Development and Function		neurological process	neurological process of neurons	2.97E-03	ABLIM1, ADD3, ADNP, ATF2, CAMK2A, GAP43, HDAC2, PRKACA, RIMS1	9
Nervous System Development and Function		neurological process	neurological process of brain	7.77E-03	DLG4, MYO5A	2
Nervous System Development and Function		morphogenesis	morphogenesis of neurites	5.31E-04	APC, DCLK1, MAP2, MAP1B, NEFL, RASGRF1, SEPT2, SIPA1L1	8
Nervous System Development and Function		morphogenesis	morphogenesis of dendritic spines	7.77E-03	ARHGEF7, GIT1	2
Nervous System Development and Function		morphogenesis	morphogenesis of dendrites	1.47E-02	DCLK1, MAP2, MAP1B, SIPA1L1	4
Nervous System Development and Function		morphogenesis	morphogenesis of growth cone	1.53E-02	MAP1B	1
Nervous System Development and Function		morphogenesis	morphogenesis of vertebral column	1.53E-02	ARHGEF7	1
Nervous System Development and Function		formation	formation of synapse	6.05E-04	ARHGEF7, BSN, SYN1, SYN2	4
Nervous System Development and Function		formation	formation of neurites	1.78E-03	FNBP1L, MAP2, MAP6, MAP1B, MAPT, NEFL	6
Nervous System Development and Function		formation	formation of axons	7.82E-03	MAP1B, MAPT, NEFL	3
Nervous System Development and Function		formation	delay in formation of synapse	1.53E-02	SYN1	1
Nervous System Development and Function		formation	formation of axon bundle	1.53E-02	MAP1B	1
Nervous System Development and Function		formation	formation of ribbon synapse	1.53E-02	BSN	1
Nervous System Development and Function		elongation	elongation of neurites	8.72E-04	CAMK2A, MAG, MAP2, MAP1B, MAPT	5
Nervous System Development and Function		elongation	elongation of axons	7.82E-03	MAG, MAP1B, MAPT	3
Nervous System Development and Function		endocytosis	endocytosis of synaptic vesicles	8.94E-04	AMPH, BIN1, DNM1	3
Nervous System Development and Function		neurotransmission	neurotransmission	1.06E-03	AMPH, ATF2, BSN, CAMK2A, CTNNB1, DLG4, DNM1, HDAC2, MYO5A, PRKACA, RIMS1, SYN1, SYN2	13
Nervous System Development and Function		neurotransmission	neurotransmission of normal cells	7.01E-03	ATF2, BSN, HDAC2, RIMS1	4
Nervous System Development and Function		extension	extension of neurites	1.25E-03	DCLK1, KIF2A, MAG, MAP1B, MAPT, RASGRF1, RTN4	7
Nervous System Development and Function		extension	extension of axons	3.74E-03	DCLK1, MAP1B, MAPT, RTN4	4
Nervous System Development and Function		diameter	diameter of axons	1.36E-03	MAPT, NEFH	2
Nervous System Development and Function		diameter	diameter of optic nerve	1.53E-02	ANK2	1
Nervous System Development and Function		biogenesis	biogenesis of synapse	1.39E-03	ANK3, CTNNB1, MYO5A	3
Nervous System Development and Function		patterning	patterning of cerebral cortex	2.25E-03	MAP2, MAP1B	2
Nervous System Development and Function		regeneration	regeneration of neurons	2.83E-03	GFAP, MAG, VIM	3
Nervous System Development and Function		regeneration	regeneration of nervous tissue	1.38E-02	MAG, RTN4	2
Nervous System Development and Function		neurogenesis	neurogenesis	3.81E-03	AQP4, DCLK1, DLG4, FLNA, GFAP, MAG, MAP2, MAP1B, MAPT, MARK4, NF1, PRKACA, RTN4, SIPA1L1, SYN1, VIM	16
Nervous System Development and Function		synaptic transmission	synaptic transmission	4.90E-03	AMPH, ATF2, BSN, CAMK2A, CTNNB1, DLG4, MYO5A, PRKACA, RIMS1, SYN1, SYN2	11
Nervous System Development and Function		prepulse inhibition	prepulse inhibition of mice	8.66E-03	CTNNA2, DLG4, RIMS1	3
Nervous System Development and Function		long-term memory	long-term memory of mice	9.61E-03	CAMK2A, RASGRF1	2
Nervous System Development and Function		sprouting	sprouting of neurons	1.38E-02	GAP43, RTN4	2
Nervous System Development and Function		sprouting	sprouting of corticospinal neurons	1.53E-02	RTN4	1
Nervous System Development and Function		activation	activation of Purkinje cells	1.53E-02	ANK3	1
Nervous System Development and Function		area	area of presynaptic terminals	1.53E-02	MYO5A	1
Nervous System Development and Function		cell cycle progression	re-entry into cell cycle progression of neuroepithelial cells	1.53E-02	CTNNB1	1
Nervous System Development and Function		cell-cell contact	cell-cell contact of axons	1.53E-02	NF1	1
Nervous System Development and Function		coalignment	coalignment of neurofilaments	1.53E-02	DST	1
Nervous System Development and Function		colony formation	colony formation of Schwann cells	1.53E-02	NF1	1
Nervous System Development and Function		conversion	conversion of synapse	1.53E-02	DLG4	1
Nervous System Development and Function		density	density of neurofilaments	1.53E-02	NEFH	1
Nervous System Development and Function		fission	fission of synaptic vesicles	1.53E-02	DNM1	1
Nervous System Development and Function		folding	folding of postsynaptic membrane	1.53E-02	UTRN	1
Nervous System Development and Function		inactivation	inactivation of synapse	1.53E-02	BSN	1
Nervous System Development and Function		morphology	morphology of presynaptic terminals	1.53E-02	SYN1	1
Nervous System Development and Function		projection	projection of motor axons	1.53E-02	RTN4	1
Nervous System Development and Function		projection	projection of sensory axons	1.53E-02	RTN4	1
Nervous System Development and Function		proliferation	proliferation of hippocampal neurons	1.53E-02	MAPT	1
Nervous System Development and Function		recovery	recovery of axons	1.53E-02	RTN4	1
Nervous System Development and Function		recovery	recovery of brain tissue	1.53E-02	ADNP	1
Nervous System Development and Function		release	release of synaptic vesicles	1.53E-02	RIMS1	1
Nervous System Development and Function		scaffolding	scaffolding of postsynaptic region	1.53E-02	DLG4	1
Nervous System Development and Function		specific gravity	specific gravity of brain tissue	1.53E-02	AQP4	1
Nervous System Development and Function		surface area	surface area of cerebral cortex	1.53E-02	CTNNB1	1
Nervous System Development and Function		survival	survival of motor axons	1.53E-02	NEFH	1
Cell Morphology	67	branching	branching of neurites	2.21E-07	BSN, CTNNA2, GAP43, KIF2A, MAP1B, NEFH, NEFL, NEFM, NF1, PALM	10
Cell Morphology		branching	branching of dendrites	8.18E-07	BSN, CTNNA2, GAP43, NEFH, NEFL, NEFM, PALM	7
Cell Morphology		branching	branching of axons	1.15E-02	GAP43, KIF2A, PALM	3
Cell Morphology		branching	branching of sympathetic neurites	1.53E-02	GAP43	1
Cell Morphology		polarization	polarization of hippocampal neurons	2.60E-07	APC, MAP2, MAP1B, MAPT	4
Cell Morphology		outgrowth	outgrowth of neurites	2.35E-06	ADNP, ARHGAP5, ARHGEF7, GAP43, GFAP, HDGFRP3, KIF2A, MAG, MAP2, MAP1B, MAPT, NF1, PRKACA, PRKCD, RTN4, SMN1, SYN1, VIM	18
Cell Morphology		outgrowth	outgrowth of axons	6.55E-06	GFAP, MAG, MAP1B, MAPT, RTN4, SYN1, VIM	7
Cell Morphology		outgrowth	delay in outgrowth of axons	1.53E-02	SYN1	1
Cell Morphology		morphology	morphology of eukaryotic cells	1.21E-05	ABL1, ADD2, ADNP, APC, AQP4, CTNNB1, EPB41L1, GAP43, LTBP2, MAPT, MYH11, NEFL, NF1, PRKCD, RASGRF1, RTN4, TLN1, TNS1, VCL, VIM	20
Cell Morphology		morphology	morphology of cells	1.90E-05	ABL1, ADD2, ADNP, APC, AQP4, CEP170, CTNNB1, EPB41L1, GAP43, LTBP2, MAPT, MYH11, NEFL, NF1, PRKCD, RASGRF1, RTN4, TLN1, TNS1, VCL, VIM	21
Cell Morphology		morphology	morphology of cell lines	4.49E-04	ABL1, ADNP, APC, EPB41L1, MAPT, NEFL, NF1, PRKCD, RASGRF1, RTN4, VCL, VIM	12
Cell Morphology		morphology	morphology of tumor cell lines	1.80E-03	APC, EPB41L1, NEFL, NF1, PRKCD, RASGRF1, VCL, VIM	8
Cell Morphology		morphology	morphology of actin cytoskeleton	2.03E-03	ABL1, ARHGEF2, SIPA1L1	3
Cell Morphology		morphology	morphology of cytoskeleton	2.12E-03	ABL1, ARHGEF2, LOC290704, SIPA1L1	4
Cell Morphology		morphology	morphology of pancreatic cells	2.25E-03	CTNNB1, PRKCD	2
Cell Morphology		morphology	morphology of normal cells	2.42E-03	ADD2, AQP4, CTNNB1, GAP43, LTBP2, MYH11, PRKCD, RTN4, TLN1, TNS1	10
Cell Morphology		morphology	morphology of fibroblast cell lines	2.70E-03	ABL1, MAPT, PRKCD, RASGRF1, RTN4	5
Cell Morphology		morphology	morphology of nucleus	1.15E-02	MAP4, SEPT7, VIM	3
Cell Morphology		morphology	morphology of acinar gland cells	1.53E-02	CTNNB1	1
Cell Morphology		morphology	morphology of nuclear matrix	1.53E-02	VIM	1
Cell Morphology		morphology	morphology of presynaptic terminals	1.53E-02	SYN1	1
Cell Morphology		size	size of axons	1.38E-05	NEFH, NEFL, NEFM	3
Cell Morphology		size	size of dendritic spines	1.36E-03	DLG4, SIPA1L1	2
Cell Morphology		size	size of growth cone	1.16E-02	GAP43, RTN4	2
Cell Morphology		size	size of mossy fiber boutons	1.53E-02	SYN1	1
Cell Morphology		extension	extension of plasma membrane projections	1.47E-05	ARHGAP5, DCLK1, GAP43, KIF2A, MAG, MAP1B, MAPT, PPP1R9A, RASGRF1, RTN4, VCL	11
Cell Morphology		extension	extension of neurites	1.25E-03	DCLK1, KIF2A, MAG, MAP1B, MAPT, RASGRF1, RTN4	7
Cell Morphology		extension	extension of axons	3.74E-03	DCLK1, MAP1B, MAPT, RTN4	4
Cell Morphology		extension	extension of filopodia	1.38E-02	GAP43, PPP1R9A	2
Cell Morphology		plasticity	plasticity of synapse	3.19E-05	CAMK2A, CAMK2D, CAMK2G, DLG4, NF1, RASGRF1, RIMS1, SIPA1L1	8
Cell Morphology		arborization	arborization of dendrites	3.38E-05	CTNNA2, NEFH, NEFL, NEFM	4
Cell Morphology		elongation	elongation of gonadal cell lines	6.77E-05	MAP2, MAP4, MAPT	3
Cell Morphology		elongation	elongation of plasma membrane projections	3.55E-04	CAMK2A, ESPN, MAG, MAP2, MAP1B, MAPT	6
Cell Morphology		elongation	elongation of neurites	8.72E-04	CAMK2A, MAG, MAP2, MAP1B, MAPT	5
Cell Morphology		elongation	elongation of axons	7.82E-03	MAG, MAP1B, MAPT	3
Cell Morphology		elongation	elongation of actin bundles	1.53E-02	ESPN	1
Cell Morphology		shape	shape of cells	4.40E-04	FLNA, MAPT, PDPK1, PRKCD	4
Cell Morphology		shape	shape of neocortical neurons	1.53E-02	FLNA	1
Cell Morphology		diameter	diameter of axons	1.36E-03	MAPT, NEFH	2
Cell Morphology		shape change	shape change	2.47E-03	APC, ARHGEF7, CDC42EP1, CDC42EP4, CTTN, DNM1, GAP43, GIT1, GRLF1, LPP, MACF1, PALM, PRKCD, RTN4, SMARCA4, SYNM, TLN1, VCL	18
Cell Morphology		length	length of plasma membrane projections	2.70E-03	ABL1, ESPN, MAG, MAP2, MYO5A	5
Cell Morphology		length	length of apical membrane	1.53E-02	ANK3	1
Cell Morphology		length	length of basal membrane	1.53E-02	ANK3	1
Cell Morphology		reorganization	reorganization of microtubules	7.77E-03	ADNP, MARK4	2
Cell Morphology		reorganization	reorganization of microtubule bundles	1.53E-02	MARK4	1
Cell Morphology		permeability	permeability of eukaryotic cells	1.25E-02	CTNNB1, GIT1, GRLF1, PRKCD	4
Cell Morphology		sprouting	sprouting of neurons	1.38E-02	GAP43, RTN4	2
Cell Morphology		sprouting	sprouting of corticospinal neurons	1.53E-02	RTN4	1
Cell Morphology		morphogenesis	morphogenesis of dendrites	1.47E-02	DCLK1, MAP2, MAP1B, SIPA1L1	4
Cell Morphology		morphogenesis	morphogenesis of growth cone	1.53E-02	MAP1B	1
Cell Morphology		area	area of presynaptic terminals	1.53E-02	MYO5A	1
Cell Morphology		blebbing	blebbing of endothelial cell lines	1.53E-02	CTTN	1
Cell Morphology		cell flattening	cell flattening of breast cancer cell lines	1.53E-02	SMARCA4	1
Cell Morphology		cell flattening	cell flattening of prostate cancer cell lines	1.53E-02	SMARCA4	1
Cell Morphology		cell spreading	cell spreading of skin cancer cell lines	1.53E-02	GAP43	1
Cell Morphology		cell spreading	delay in cell spreading of epithelial cell lines	1.53E-02	GAP43	1
Cell Morphology		cell spreading	delay in cell spreading of fibroblast cell lines	1.53E-02	GAP43	1
Cell Morphology		coalignment	coalignment of microfilaments	1.53E-02	DST	1
Cell Morphology		coalignment	coalignment of neurofilaments	1.53E-02	DST	1
Cell Morphology		collapse	collapse of actin cytoskeleton	1.53E-02	SORBS2	1
Cell Morphology		debranching	debranching of actin filaments	1.53E-02	CTTN	1
Cell Morphology		keratinization	keratinization of epithelial tissue	1.53E-02	CTNNB1	1
Cell Morphology		projection	projection of motor axons	1.53E-02	RTN4	1
Cell Morphology		projection	projection of sensory axons	1.53E-02	RTN4	1
Cell Morphology		shortening	shortening of microtubules	1.53E-02	MAPT	1
Cell Morphology		shrinkage	shrinkage of astrocytes	1.53E-02	AQP4	1
Cell-To-Cell Signaling and Interaction	41	formation	formation of intercellular junctions	2.85E-07	ABL1, ARHGEF7, BSN, CLDN11, GRLF1, PRKACA, SYN1, SYN2, TJP1, TLN1, VCL	11
Cell-To-Cell Signaling and Interaction		formation	formation of gap junctions	2.02E-04	ARHGEF7, BSN, PRKACA, SYN1, SYN2	5
Cell-To-Cell Signaling and Interaction		formation	formation of synapse	6.05E-04	ARHGEF7, BSN, SYN1, SYN2	4
Cell-To-Cell Signaling and Interaction		formation	delay in formation of synapse	1.53E-02	SYN1	1
Cell-To-Cell Signaling and Interaction		formation	formation of ribbon synapse	1.53E-02	BSN	1
Cell-To-Cell Signaling and Interaction		developmental process	developmental process of intercellular junctions	3.83E-07	ANK3, BSN, CTNNB1, DLG4, HDAC2, MYO5A, PLEC, TJP1, UTRN	9
Cell-To-Cell Signaling and Interaction		developmental process	developmental process of synapse	7.66E-06	ANK3, BSN, CTNNB1, DLG4, HDAC2, MYO5A	6
Cell-To-Cell Signaling and Interaction		development	development of intercellular junctions	1.27E-06	ANK3, BSN, CTNNB1, DLG4, MYO5A, PLEC, TJP1, UTRN	8
Cell-To-Cell Signaling and Interaction		development	development of synapse	2.12E-05	ANK3, BSN, CTNNB1, DLG4, MYO5A	5
Cell-To-Cell Signaling and Interaction		development	development of cell-matrix contacts	1.53E-02	TNS1	1
Cell-To-Cell Signaling and Interaction		development	development of intercalated disks	1.53E-02	PLEC	1
Cell-To-Cell Signaling and Interaction		development	development of ribbon synapse	1.53E-02	BSN	1
Cell-To-Cell Signaling and Interaction		dissociation	dissociation of neurofilaments	3.50E-06	NEFH, NEFL, NEFM	3
Cell-To-Cell Signaling and Interaction		synaptic depression	synaptic depression	2.42E-05	CAMK2A, DLG4, MAP6, MYO5A, PRKACB, SYN1, SYN2	7
Cell-To-Cell Signaling and Interaction		plasticity	plasticity of synapse	3.19E-05	CAMK2A, CAMK2D, CAMK2G, DLG4, NF1, RASGRF1, RIMS1, SIPA1L1	8
Cell-To-Cell Signaling and Interaction		loss	loss of synapse	6.77E-05	GFAP, MAPT, VIM	3
Cell-To-Cell Signaling and Interaction		long term depression	long term depression of mice	1.85E-04	CAMK2A, MAP6, MYO5A	3
Cell-To-Cell Signaling and Interaction		long term depression	long term depression	7.01E-03	CAMK2A, DLG4, MAP6, MYO5A	4
Cell-To-Cell Signaling and Interaction		association	association of synaptic vesicles	2.32E-04	SYN1, SYN2	2
Cell-To-Cell Signaling and Interaction		binding	binding of stem cells	2.32E-04	CDC42EP1, TLN1	2
Cell-To-Cell Signaling and Interaction		binding	binding of embryonic stem cells	1.53E-02	TLN1	1
Cell-To-Cell Signaling and Interaction		binding	binding of stromal cell lines	1.53E-02	CDC42EP1	1
Cell-To-Cell Signaling and Interaction		organization	organization of adherens junctions	2.32E-04	CTNNB1, VCL	2
Cell-To-Cell Signaling and Interaction		organization	organization of zonula adherens	2.32E-04	CTNNB1, VCL	2
Cell-To-Cell Signaling and Interaction		organization	organization of junctional complexes	1.53E-02	VCL	1
Cell-To-Cell Signaling and Interaction		reactivation	reactivation of astrocytes	2.32E-04	GFAP, VIM	2
Cell-To-Cell Signaling and Interaction		neurological process	neurological process of synapse	4.47E-04	CAMK2B, DLG4, MYO5A, PRKACB, RIMS1, SYN1, SYN2	7
Cell-To-Cell Signaling and Interaction		long-term potentiation	long-term potentiation of synapse	5.18E-04	CAMK2B, DLG4, PRKACB, RIMS1	4
Cell-To-Cell Signaling and Interaction		assembly	assembly of intercellular junctions	8.09E-04	PRKACA, TJP1, TLN1, VCL	4
Cell-To-Cell Signaling and Interaction		neurotransmission	neurotransmission	1.06E-03	AMPH, ATF2, BSN, CAMK2A, CTNNB1, DLG4, DNM1, HDAC2, MYO5A, PRKACA, RIMS1, SYN1, SYN2	13
Cell-To-Cell Signaling and Interaction		neurotransmission	neurotransmission of normal cells	7.01E-03	ATF2, BSN, HDAC2, RIMS1	4
Cell-To-Cell Signaling and Interaction		biogenesis	biogenesis of synapse	1.39E-03	ANK3, CTNNB1, MYO5A	3
Cell-To-Cell Signaling and Interaction		quantity	quantity of synapse	2.03E-03	ABL1, ARHGEF7, GIT1	3
Cell-To-Cell Signaling and Interaction		activation	activation of central nervous system cells	2.12E-03	ANK3, GFAP, MAG, VIM	4
Cell-To-Cell Signaling and Interaction		activation	activation of Purkinje cells	1.53E-02	ANK3	1
Cell-To-Cell Signaling and Interaction		synaptic transmission	synaptic transmission	4.90E-03	AMPH, ATF2, BSN, CAMK2A, CTNNB1, DLG4, MYO5A, PRKACA, RIMS1, SYN1, SYN2	11
Cell-To-Cell Signaling and Interaction		cell-cell contact	cell-cell contact of axons	1.53E-02	NF1	1
Cell-To-Cell Signaling and Interaction		conversion	conversion of synapse	1.53E-02	DLG4	1
Cell-To-Cell Signaling and Interaction		dissolution	dissolution of intercalated disks	1.53E-02	VCL	1
Cell-To-Cell Signaling and Interaction		fission	fission of synaptic vesicles	1.53E-02	DNM1	1
Cell-To-Cell Signaling and Interaction		inactivation	inactivation of synapse	1.53E-02	BSN	1
Cell-To-Cell Signaling and Interaction		maintenance	maintenance of focal adhesions	1.53E-02	TLN1	1
Cell-To-Cell Signaling and Interaction		maintenance	maintenance of synapse	1.53E-02	SYN2	1
Neurological Disease	107	neurological disorder	neurological disorder	3.20E-07	ABL1, ABLIM1, AKAP2, AKAP12, AMPH, ANK2, ANK3, APC, AQP4, ARHGEF7, ATF2, ATRX, BCAS1, BIN1, BRD2, BSN, C2CD2, CAMK2A, CAMK2B, CAMK2D, CCDC132, CHMP2B, CLDN11, CNKSR2, CTNNA2, CTNNB1, CTR9, CYTSB, DCLK1, DDX42, DLG4, DLGAP2, DST, EHD2, ESPN, FLNA, GAP43, GFAP, GIT1, GPHN, GTPBP1, HDGFRP3, HNRNPC, HNRNPU, INA, KANK1, KHSRP, KIAA0427, KIF2A, KPNA3, LMNB2, LPP, LRRC7, LRRFIP2, LTBP2, MACF1, MADD, MAG…	106
Neurological Disease		neurological disorder	neurological disorder of central nervous system cells	2.57E-04	CAMK2A, MAPT, NEFH, NF1	4
Neurological Disease		neurological disorder	neurological disorder of brain cells	2.03E-03	CAMK2A, MAPT, NEFH	3
Neurological Disease		neurological disorder	neurological disorder of normal cells	2.53E-03	ATF2, CAMK2A, MAPT, NEFH, NF1, SMN1	6
Neurological Disease		neurological disorder	neurological disorder of mammalia	2.79E-03	ABL1, AMPH, ANK3, APC, CAMK2A, GAP43, GFAP, KIF2A, KPNA3, MAG, MAP6, MAP1B, MAPT, NEFH, NEFL, NEFM, PCM1, PLCB1, PRKCG, RTN4, SMN1, SYN2	22
Neurological Disease		neurological disorder	neurological disorder of neurons	6.06E-03	ATF2, CAMK2A, MAPT, NEFH, SMN1	5
Neurological Disease		neurological disorder	neurological disorder of hippocampal neurons	7.77E-03	CAMK2A, MAPT	2
Neurological Disease		motor neuron disease	motor neuron disease of mice	7.71E-06	NEFH, NEFL, NEFM, RTN4, SMN1	5
Neurological Disease		motor neuron disease	motor neuron disease	9.45E-06	AKAP2, AKAP12, AQP4, BCAS1, BRD2, C2CD2, CAMK2D, CTNNA2, DCLK1, DST, GAP43, GFAP, HDGFRP3, INA, KIAA0427, LPP, LTBP2, MACF1, MAP4, MAP1B, MAPT, NEFH, NEFL, NEFM, NF1, PDE4B, PLCB1, RIMBP2, RTN4, SAFB, SH3KBP1, SMN1, SORBS2, SRGAP2, SRGAP3, SYN1, SYN2, TOP2B, TUBA1B, VIM, ZNF828	41
Neurological Disease		amyotrophic lateral sclerosis	amyotrophic lateral sclerosis of mice	1.60E-05	NEFH, NEFL, NEFM, RTN4	4
Neurological Disease		amyotrophic lateral sclerosis	amyotrophic lateral sclerosis	9.27E-04	AKAP2, AKAP12, C2CD2, DCLK1, GFAP, INA, KIAA0427, LTBP2, NEFH, NEFL, NEFM, PDE4B, PLCB1, RIMBP2, RTN4, SH3KBP1, SORBS2, SRGAP2, SRGAP3, SYN1, ZNF828	21
Neurological Disease		amyotrophic lateral sclerosis	delay in amyotrophic lateral sclerosis of mice	2.25E-03	NEFH, NEFM	2
Neurological Disease		progressive motor neuropathy	progressive motor neuropathy	1.88E-05	AKAP2, AKAP12, AQP4, BCAS1, BRD2, C2CD2, CAMK2D, CTNNA2, DCLK1, DST, GAP43, GFAP, HDGFRP3, INA, KIAA0427, LPP, LTBP2, MACF1, MAP4, MAP1B, MAPT, NEFH, NEFL, NEFM, NF1, PDE4B, PLCB1, RIMBP2, RTN4, SAFB, SH3KBP1, SORBS2, SRGAP2, SRGAP3, SYN1, SYN2, TOP2B, TUBA1B, VIM, ZNF828	40
Neurological Disease		neuropathy	neuropathy of mammalia	1.76E-04	MAPT, NEFH, NEFL, NEFM, RTN4	5
Neurological Disease		neuropathy	neuropathy of humans	1.16E-02	MAPT, NEFL	2
Neurological Disease		schizophrenia	schizophrenia	2.18E-04	AMPH, APC, ATF2, CLDN11, DLG4, GAP43, GFAP, GTPBP1, KIF2A, KPNA3, MAG, MAP6, NEFL, NEFM, PCLO, PCM1, PDE4B, PRKCB, PRKCD, RTN4, SMARCA2, SYN2	22
Neurological Disease		schizophrenia	schizophrenia of humans	9.06E-03	APC, KIF2A, KPNA3, MAG, MAP6, PCM1, RTN4, SYN2	8
Neurological Disease		atrophy	atrophy of axons	6.88E-04	NEFH, NEFM	2
Neurological Disease		atrophy	atrophy of motor axons	1.53E-02	NEFH	1
Neurological Disease		paralysis	paralysis of hindlimb	6.88E-04	NEFH, NEFM	2
Neurological Disease		disease	disease of brain cells	9.27E-04	ABL1, CAMK2A, MAPT, NEFH	4
Neurological Disease		disease	disease of neuroglia	2.03E-03	ABL1, GFAP, NF1	3
Neurological Disease		disease	disease of neurons	2.39E-03	ABL1, ATF2, CAMK2A, MAPT, NEFH, SMN1	6
Neurological Disease		disease	disease of astrocytes	1.38E-02	GFAP, NF1	2
Neurological Disease		familial amyotrophic lateral sclerosis	familial amyotrophic lateral sclerosis	1.13E-03	INA, NEFH, NEFL	3
Neurological Disease		developmental disorder	developmental disorder of corpus callosum	2.25E-03	ANK2, MAP1B	2
Neurological Disease		dementia	dementia	3.89E-03	AKAP2, ANK3, BIN1, CAMK2B, CAMK2D, CHMP2B, CNKSR2, DLGAP2, EHD2, GAP43, GFAP, HNRNPU, KIAA0427, MAP1B, MAPT, MYH11, NEFH, NEFL, PLCB1, PRKACA, PRKACB, PRKCB, PRKCD, RIMS1, SORBS2, VCL, VIM	27
Neurological Disease		tauopathy	tauopathy	4.10E-03	AKAP2, ANK3, BIN1, CAMK2B, CAMK2D, CNKSR2, DLGAP2, EHD2, GAP43, GFAP, HNRNPU, KIAA0427, MADD, MAP1B, MAPT, MYH11, NEFH, NEFL, PLCB1, PRKACA, PRKACB, PRKCB, PRKCD, RIMS1, SORBS2, VCL, VIM	27
Neurological Disease		hypertrophy	hypertrophy of neuroglia	4.62E-03	ABL1, GFAP	2
Neurological Disease		Parkinson's disease	Parkinson's disease	4.65E-03	AQP4, BCAS1, CAMK2D, GAP43, GFAP, KIAA0427, LPP, MACF1, MAP4, MAP1B, MAPT, NF1, PDE4B, RTN4, SAFB, SH3KBP1, SYN1, SYN2, TUBA1B, VIM	20
Neurological Disease		major depression	major depression	5.30E-03	AQP4, CAMK2A, CTR9, GFAP, LMNB2, MAPT, MTSS1L, PSIP1, VIM	9
Neurological Disease		Alzheimer's disease	Alzheimer's disease	5.72E-03	AKAP2, ANK3, BIN1, CAMK2B, CAMK2D, CNKSR2, DLGAP2, EHD2, GAP43, GFAP, HNRNPU, KIAA0427, MAP1B, MAPT, MYH11, NEFH, NEFL, PLCB1, PRKACA, PRKACB, PRKCB, PRKCD, RIMS1, SORBS2, VCL, VIM	26
Neurological Disease		seizures	seizures of rats	7.77E-03	GAP43, MAP1B	2
Neurological Disease		loss	loss of axons	1.16E-02	MAG, MAPT	2
Neurological Disease		neurofibroma	neurofibroma	1.38E-02	ABL1, NF1	2
Neurological Disease		Kugelberg-Welander syndrome	Kugelberg-Welander syndrome	1.53E-02	SMN1	1
Neurological Disease		axonopathy	axonopathy of mice	1.53E-02	MAPT	1
Neurological Disease		dysmyelination	dysmyelination of peripheral nervous system	1.53E-02	DST	1
Neurological Disease		dystonia mysculorum deformans 2	dystonia mysculorum deformans 2	1.53E-02	DST	1
Neurological Disease		epileptic seizure	epileptic seizure of brain	1.53E-02	BSN	1
Neurological Disease		familial nonspecific dementia	familial nonspecific dementia	1.53E-02	CHMP2B	1
Neurological Disease		hypoplasia	hypoplasia of corpus callosum	1.53E-02	ANK2	1
Neurological Disease		hypoplasia	hypoplasia of pyramidal tract	1.53E-02	ANK2	1
Neurological Disease		pallidopontonigral degeneration	pallidopontonigral degeneration	1.53E-02	MAPT	1
Organismal Survival	9	viability	viability of mice	8.59E-07	APC, COIL, MAP1B, MAPT, NEFH, NEFL, SMARCA4, SMN1, VCL	9
Cell Cycle	42	remodeling	remodeling of chromatin	4.30E-06	ATF2, C14ORF169, HDAC2, PBRM1, RSF1, SMARCA2, SMARCA4, SMARCC2 (includes EG:6601)	8
Cell Cycle		cell division process	cell division process	2.63E-04	ABL1, AKAP12, APC, ATF2, ATRX, BAP1, CAMK2A, CAMK2B, CAMK2D, CAMK2G, CTNNB1, EPB41L1, FLNA, HDAC2, KIF2A, MADD, MAP4, MAP1S, NCOR2, NEFL, NUCKS1, NUMA1, PBRM1, PCM1, PRKACA, PRKCB, PRKCD, SEPT4, SEPT5, SEPT7, SIN3A, SMARCA2, SMARCA4, SPTAN1, TAF1, TMPO, TOP2B, TP53BP1, ZFR	39
Cell Cycle		cell division process	arrest in cell division process	2.77E-03	ABL1, AKAP12, APC, ATF2, CTNNB1, EPB41L1, FLNA, MAP4, MAP1S, NCOR2, NEFL, PCM1, PRKCD, SMARCA2, SMARCA4, SPTAN1, TMPO, TP53BP1	18
Cell Cycle		cell division process	cell division process of tumor cell lines	4.71E-03	ABL1, APC, ATF2, BAP1, CAMK2A, CTNNB1, EPB41L1, KIF2A, NEFL, PRKCB, PRKCD, SMARCA2, SMARCA4, SPTAN1, TOP2B, TP53BP1	16
Cell Cycle		cell division process	cell division process of carcinoma cell lines	5.62E-03	BAP1, PRKCD, SMARCA2, SMARCA4	4
Cell Cycle		cell division process	arrest in cell division process of eukaryotic cells	7.00E-03	ABL1, AKAP12, ATF2, CTNNB1, EPB41L1, MAP4, NCOR2, NEFL, PCM1, PRKCD, SMARCA2, SMARCA4, SPTAN1, TP53BP1	14
Cell Cycle		cell division process	arrest in cell division process of cell lines	9.96E-03	ABL1, AKAP12, ATF2, CTNNB1, EPB41L1, NEFL, PCM1, PRKCD, SMARCA2, SMARCA4, SPTAN1, TP53BP1	12
Cell Cycle		cell division process	cell division process of lung cancer cell lines	1.18E-02	BAP1, PRKCD, SMARCA2, SMARCA4	4
Cell Cycle		cell stage	cell stage	2.83E-04	ABL1, AKAP12, APC, ATF2, BAP1, CAMK2A, CAMK2B, CAMK2D, CAMK2G, CTNNB1, EPB41L1, FLNA, KIF2A, MAP1S, NUMA1, PBRM1, PRKCB, PRKCD, SEPT4, SEPT5, SEPT7, SIN3A, SMARCA2, SMARCA4, SPTAN1, TAF1, TMPO, TOP2B, TP53BP1, ZFR	30
Cell Cycle		cell cycle progression	cell cycle progression of carcinoma cell lines	1.69E-03	PRKCD, SMARCA2, SMARCA4	3
Cell Cycle		cell cycle progression	cell cycle progression of lung cancer cell lines	1.69E-03	PRKCD, SMARCA2, SMARCA4	3
Cell Cycle		cell cycle progression	arrest in cell cycle progression of carcinoma cell lines	2.25E-03	SMARCA2, SMARCA4	2
Cell Cycle		cell cycle progression	arrest in cell cycle progression of lung cancer cell lines	4.62E-03	SMARCA2, SMARCA4	2
Cell Cycle		cell cycle progression	arrest in cell cycle progression of lymphoma cells	1.53E-02	NCOR2	1
Cell Cycle		cell cycle progression	re-entry into cell cycle progression of neuroepithelial cells	1.53E-02	CTNNB1	1
Cell Cycle		DNA damage checkpoint	DNA damage checkpoint of cells	3.34E-03	PRKCD, TP53BP1	2
Cell Cycle		DNA damage checkpoint	DNA damage checkpoint of thyroid cells	1.53E-02	PRKCD	1
Cell Cycle		G2 phase	G2 phase of tumor cell lines	9.19E-03	ABL1, ATF2, CAMK2A, CTNNB1, TP53BP1	5
Cell Cycle		G2 phase	arrest in G2 phase of skin cancer cell lines	1.53E-02	CTNNB1	1
Cell Cycle		interphase	arrest in interphase of melanoma cell lines	1.16E-02	ATF2, SPTAN1	2
Cell Cycle		G0/G1 phase transition	arrest in G0/G1 phase transition of muscle cell lines	1.53E-02	PRKCD	1
Cell Cycle		G1 phase	initiation of G1 phase of thyroid cells	1.53E-02	PRKCD	1
Cell Cycle		G1/S phase transition	G1/S phase transition of mesothelioma cell lines	1.53E-02	BAP1	1
Cell Cycle		S phase	arrest in S phase of thyroid cells	1.53E-02	PRKCD	1
Cell Cycle		S phase	entry into S phase of thyroid cells	1.53E-02	PRKCD	1
Cell Cycle	18	S phase checkpoint control	S phase checkpoint control of bone cancer cell lines	1.53E-02	TP53BP1	1
DNA Replication, Recombination, and Repair		remodeling	remodeling of chromatin	4.30E-06	ATF2, C14ORF169, HDAC2, PBRM1, RSF1, SMARCA2, SMARCA4, SMARCC2 (includes EG:6601)	8
DNA Replication, Recombination, and Repair		rearrangement	rearrangement of DNA	2.32E-04	SMARCA4, TOP2B	2
DNA Replication, Recombination, and Repair		assembly	assembly of nucleosomes	1.69E-03	RSF1, SMARCA2, SMARCA4	3
DNA Replication, Recombination, and Repair		assembly	assembly of inner nuclear membrane	1.53E-02	TMPO	1
DNA Replication, Recombination, and Repair		DNA damage checkpoint	DNA damage checkpoint of cells	3.34E-03	PRKCD, TP53BP1	2
DNA Replication, Recombination, and Repair		DNA damage checkpoint	DNA damage checkpoint of thyroid cells	1.53E-02	PRKCD	1
DNA Replication, Recombination, and Repair		formation	formation of mitotic spindle	4.44E-03	CAMK2G, DCLK1, KIF2A, NUMA1	4
DNA Replication, Recombination, and Repair		formation	formation of cajal bodies	1.53E-02	COIL	1
DNA Replication, Recombination, and Repair		S phase checkpoint control	S phase checkpoint control of bone cancer cell lines	1.53E-02	TP53BP1	1
DNA Replication, Recombination, and Repair		morphology	morphology of nuclear matrix	1.53E-02	VIM	1
