# Supplementary material for: Differential Proteomic Analysis of Mammalian Tissues Using SILAM
Source: PLoS One. 2011 Jan 20;6(1):e16039. doi: 10.1371/journal.pone.0016039 (PMC3024400; doi:10.1371/journal.pone.0016039)
Supplement: Table S8 — The top ten functions represented by the phosphoproteins from liver tissue generate by Ingenuity. (XLSX) [file pone.0016039.s008.xlsx]

## Sheet: Sheet1
Category	Total Non-redundant Genes	Function	Function Annotation	p-value	Gene name	# Genes
Gene Expression	61	transcription	transcription	4.36E-13	ABLIM3, BCKDHA, BCLAF1, C20ORF191, CEBPZ, CHD8, CREBBP, DEK, ESRRA, ETV6, FOXA2, FOXN3, HNF1A, HNF4A, HTATSF1, ING5, LMNA, MED12, MED24, MLXIPL, MYBBP1A, MYH11, MYST2, NFIA, NFIC, NFYA, NOC2L, NR3C1, PDCD11, PHRF1, PKN2, POLR2A, PWP1, RBM5, RBM10, RBM39, RDBP, RFC1, RPS6KA5, SIN3A, SMARCA5, SNIP1, SRCAP, SREBF1, SUPT5H, TAF15, TMPO, TOPORS, TRRAP, YAP1, YY1, ZHX1	52
Gene Expression		transcription	transcription of DNA	2.58E-12	ABLIM3, BCKDHA, BCLAF1, C20ORF191, CEBPZ, CHD8, CREBBP, DEK, ESRRA, ETV6, FOXA2, FOXN3, HNF1A, HNF4A, HTATSF1, ING5, MED12, MED24, MLXIPL, MYBBP1A, MYST2, NFIA, NFIC, NFYA, NR3C1, PDCD11, PHRF1, RFC1, RPS6KA5, SIN3A, SMARCA5, SNIP1, SRCAP, SREBF1, SUPT5H, TMPO, TOPORS, TRRAP, YAP1, YY1, ZHX1	41
Gene Expression		transcription	transcription of NF-Y binding site	9.17E-05	SREBF1, YY1	2
Gene Expression		transcription	transcription of YY1 binding site	9.17E-05	SREBF1, YY1	2
Gene Expression		transcription	transcription of gene	1.02E-04	CREBBP, HNF1A, HNF4A, LMNA, NFIA, NR3C1, POLR2A, SIN3A, SMARCA5, SRCAP, SREBF1, SUPT5H, TAF15, TRRAP, YY1	15
Gene Expression		transcription	transcription of glucocorticoid response element	2.73E-04	NR3C1, SRCAP	2
Gene Expression		transcription	transcription of steroid response element	5.43E-04	SREBF1, YY1	2
Gene Expression		transcription	initiation of transcription	5.97E-04	MED12, MED24, NFIC, SMARCA5, YY1	5
Gene Expression		transcription	transcription of Sp1 binding site	3.20E-03	NFYA, SREBF1, YY1	3
Gene Expression		transcription	transcription of androgen-responsive element	5.68E-03	CREBBP, NR3C1	2
Gene Expression		transcription	transcription of Hnf1 binding site	9.61E-03	HNF1A	1
Gene Expression		transcription	initiation of transcription of DNA	9.75E-03	MED12, MED24, SMARCA5	3
Gene Expression		transcription	transcription of CBFb binding site	1.91E-02	MYH11	1
Gene Expression		transcription	transcription of U1 snRNA	1.91E-02	POLR2A	1
Gene Expression		transcription	transcription of human T-lymphotropic virus type 2	1.91E-02	CREBBP	1
Gene Expression		transcription	transcription of inverted CCAAT element	1.91E-02	NFYA	1
Gene Expression		transcription	transcription of Retroviridae	2.38E-02	CREBBP, NR3C1	2
Gene Expression		transcription	transcription of adipose response element	2.85E-02	MED24	1
Gene Expression		transcription	transcription of endoplasmic reticulum stress element	2.85E-02	YY1	1
Gene Expression		transcription	transcription of grp78 promoter	2.85E-02	YY1	1
Gene Expression		transactivation	transactivation	8.17E-06	CREBBP, ESRRA, ETV6, FOXA2, HNF1A, HNF4A, MED24, MLXIPL, MYST2, NFIA, NOP2, NR3C1, PKN2, POLR2A, RBM39, SF1, SREBF1, TRRAP, YAP1, YY1	20
Gene Expression		transactivation	transactivation of TREpal motif	1.34E-03	CREBBP, NOP2	2
Gene Expression		transactivation	transactivation of response element	1.34E-03	MLXIPL, NR3C1	2
Gene Expression		transactivation	transactivation of nasal-predominant transcriptional activating element	9.61E-03	NFIA	1
Gene Expression		transactivation	transactivation of steroidogenic factor binding element	9.61E-03	ESRRA	1
Gene Expression		transactivation	transactivation of NFkB binding site	1.41E-02	CREBBP, NR3C1	2
Gene Expression		transactivation	transactivation of estrogen response element	1.41E-02	ESRRA, NR3C1	2
Gene Expression		transactivation	transactivation of protein binding site	1.41E-02	ETV6, MYST2	2
Gene Expression		transactivation	transactivation of DR1 response element	1.91E-02	HNF4A	1
Gene Expression		transactivation	transactivation of G1 proglucagon element	1.91E-02	FOXA2	1
Gene Expression		transactivation	transactivation of G2 proglucagon element	1.91E-02	FOXA2	1
Gene Expression		transactivation	transactivation of Hnf1 binding site	1.91E-02	HNF4A	1
Gene Expression		transactivation	transactivation of Moloney murine sarcoma virus	1.91E-02	ETV6	1
Gene Expression		transactivation	transactivation of err1 alpha response element	1.91E-02	ESRRA	1
Gene Expression		transactivation	transactivation of hepatitis B virus	1.91E-02	HNF4A	1
Gene Expression		transactivation	transactivation of synthetic promoter	2.65E-02	CREBBP, ESRRA, ETV6, NR3C1, PKN2, TRRAP	6
Gene Expression		transactivation	transactivation of CT element	2.85E-02	SREBF1	1
Gene Expression		transactivation	transactivation of HNF4 binding site	2.85E-02	HNF4A	1
Gene Expression		transactivation	transactivation of glucocorticoid receptor binding site	2.85E-02	NR3C1	1
Gene Expression		transactivation	transactivation of steroid response element	2.85E-02	SREBF1	1
Gene Expression		activation	activation of Hnf1 binding site	1.70E-05	HNF1A, HNF4A, NFIC	3
Gene Expression		activation	activation of TREpal motif	6.99E-05	CREBBP, ESRRA, NOP2	3
Gene Expression		activation	activation of NF-Y binding site	9.17E-05	SREBF1, YY1	2
Gene Expression		activation	activation of YY1 binding site	5.43E-04	SREBF1, YY1	2
Gene Expression		activation	activation of steroid response element	1.34E-03	SREBF1, YY1	2
Gene Expression		activation	activation of synthetic promoter	2.36E-03	ARHGEF7, CREBBP, ESRRA, ETV6, HNF1A, HNF4A, LRRFIP2, MLXIPL, MYH9, NR3C1, PKN2, SREBF1, TRRAP, YY1	14
Gene Expression		activation	activation of protein binding site	3.14E-03	ETV6, FOXA2, HNF4A, MYST2	4
Gene Expression		activation	activation of HNF4 binding site	3.16E-03	CREBBP, HNF4A	2
Gene Expression		activation	activation of estrogen response element	3.51E-03	ESRRA, HNF4A, NR3C1	3
Gene Expression		activation	activation of Sp1 binding site	6.62E-03	ESRRA, SREBF1, YY1	3
Gene Expression		activation	activation of LEF1 binding site	7.73E-03	CTNND1, NFYA	2
Gene Expression		activation	activation of Gal4p binding site	1.71E-02	HNF4A, POLR2A	2
Gene Expression		activation	activation of NFI binding site	1.91E-02	NFIA	1
Gene Expression		activation	activation of T box expressed in t cells response element	1.91E-02	NR3C1	1
Gene Expression		activation	activation of carbohydrate response element	1.91E-02	MLXIPL	1
Gene Expression		activation	activation of estrogen related response element	1.91E-02	ESRRA	1
Gene Expression		activation	activation of fkhr binding site	1.91E-02	ESRRA	1
Gene Expression		activation	activation of glucocorticoid response element half-site	1.91E-02	NR3C1	1
Gene Expression		activation	activation of nuclear receptor response element-1	1.91E-02	ESRRA	1
Gene Expression		activation	activation of nulcear receptor half-site	1.91E-02	ESRRA	1
Gene Expression		activation	activation of AP1 consensus site	2.08E-02	ARHGEF7, HNF4A, NR3C1	3
Gene Expression		activation	activation of glucocorticoid response element	2.20E-02	HNF1A, NR3C1	2
Gene Expression		activation	activation of Ras response element	2.85E-02	CREBBP	1
Gene Expression		activation	activation of sp1/sp3 site	2.85E-02	YY1	1
Gene Expression		activation	activation of hormone response element	3.79E-02	NR3C1	1
Gene Expression		activation	activation of inverted CCAAT box	3.79E-02	NFYA	1
Gene Expression		expression	expression of gene	5.47E-05	CREBBP, HNF1A, HNF4A, LMNA, NFIA, NR3C1, POLR2A, SIN3A, SMARCA5, SNIP1, SRCAP, SREBF1, SUPT5H, TAF15, TRRAP, YY1	16
Gene Expression		expression	expression of HNF4 binding site	2.73E-04	CREBBP, HNF4A	2
Gene Expression		expression	expression of Sp1 binding site	4.22E-04	NFYA, NR3C1, SREBF1, YY1	4
Gene Expression		expression	expression of carbohydrate response element	9.61E-03	MLXIPL	1
Gene Expression		expression	expression of sterol regulatory element 1	9.61E-03	SREBF1	1
Gene Expression		expression	expression of Sf1 binding site	3.79E-02	ESRRA	1
Gene Expression		dephosphorylation	dephosphorylation of DNA fragment	5.43E-04	PNKP, XRCC1	2
Gene Expression		binding	binding of serum response element	1.86E-03	NR3C1, SREBF1	2
Gene Expression		binding	binding of estrogen response element	1.27E-02	ESRRA, SREBF1	2
Gene Expression		binding	binding of HNF3 binding site	1.91E-02	FOXA2	1
Gene Expression		binding	binding of TATA box	2.56E-02	MED12, MED24	2
Gene Expression		binding	binding of NF-Y binding site	2.85E-02	YY1	1
Gene Expression		binding	binding of Sox9 binding site	2.85E-02	CREBBP	1
Gene Expression		binding	binding of glucocorticoid response element	3.79E-02	NR3C1	1
Gene Expression		binding	binding of octamer element	3.79E-02	NR3C1	1
Gene Expression		repression	repression of gene	9.44E-03	MYH11, NR3C1, SALL1, SIN3A	4
Gene Expression		repression	repression of glucocorticoid response element	9.61E-03	NR3C1	1
Gene Expression		repression	repression of repressor element	9.61E-03	RFC1	1
Gene Expression		repression	repression of Ets element	1.91E-02	ETV6	1
Gene Expression		induction	induction of gene	1.87E-02	CREBBP, NR3C1	2
Gene Expression		co-activation	co-activation of AML1 binding site	1.91E-02	NFYA	1
Gene Expression		co-activation	co-activation of LEF1 binding site	1.91E-02	NFYA	1
Gene Expression		co-activation	co-activation of HNF4 binding site	2.85E-02	HNF4A	1
Gene Expression		co-activation	co-activation of steroid response element	2.85E-02	SREBF1	1
Gene Expression		elongation	elongation of mRNA	3.79E-02	POLR2A	1
Cardiovascular Disease	13	cardiomyopathy	cardiomyopathy	8.42E-06	BIN1, CAST, DSG2, DSP, LMNA, MYH6, MYH9, MYL2, NR3C1, TTN	10
Cardiovascular Disease		cardiomyopathy	cardiomyopathy of heart ventricle	5.43E-04	BIN1, MYL2	2
Cardiovascular Disease		dilated cardiomyopathy	dilated cardiomyopathy	1.77E-04	CAST, DSP, LMNA, MYH6, MYH9, TTN	6
Cardiovascular Disease		dilated cardiomyopathy	dilated cardiomyopathy of mice	1.03E-02	CAST, LMNA, MYH6	3
Cardiovascular Disease		arrhythmogenic right ventricular dysplasia	arrhythmogenic right ventricular dysplasia	2.47E-03	DSG2, DSP	2
Cardiovascular Disease		aortic stenosis	aortic stenosis	7.58E-03	MLXIPL, SREBF1, TTN	3
Cardiovascular Disease		coronary artery disease	coronary artery disease of blood vessel	9.61E-03	MYH6	1
Cardiovascular Disease		muscular dystrophy	muscular dystrophy of cardiac muscle	9.61E-03	LMNA	1
Cardiovascular Disease		skin fragility-woolly hair syndrome	skin fragility-woolly hair syndrome	9.61E-03	DSP	1
Cardiovascular Disease		rheumatic carditis	rheumatic carditis	1.91E-02	NR3C1	1
Cardiovascular Disease		diastolic dysfunction	diastolic dysfunction of heart	2.85E-02	TTN	1
Cardiovascular Disease		hypertrophy	hypertrophy of atrium	2.85E-02	MYL2	1
Cardiovascular Disease		thickening	thickening of tunica intima	2.85E-02	YY1	1
Cardiovascular Disease		atrial ventricular block	atrial ventricular block of mice	3.79E-02	NR3C1	1
Cell Cycle	30	cell stage	cell stage	7.78E-05	AHSG, AKAP8, CDK13, CENPA, CREBBP, CTNND1, DNAJC2, ESRRA, ETV6, FOXN3, GNL3, HNF4A, ING5, LMNA, MYH9, NR3C1, POLR2A, SIN3A, TMPO, TRRAP, TTN, XPC, YY1	23
Cell Cycle		cell division process	cell division process	5.02E-04	AHSG, AKAP8, CAST, CDK13, CENPA, CREBBP, CTNND1, DEK, DNAJC2, ESRRA, ETV6, FOXN3, GNL3, HNF4A, ING5, LMNA, MYH9, NR3C1, POLR2A, PROX1, SIN3A, SREBF1, TMPO, TRRAP, TTN, XPC, YY1	27
Cell Cycle		cell division process	cell division process of hepatoma cell lines	7.73E-03	AHSG, NR3C1	2
Cell Cycle		remodeling	remodeling of chromatin	2.96E-03	C14ORF169, HNF1A, NR3C1, SMARCA5	4
Cell Cycle		aneuploidy	aneuploidy of germ cells	9.61E-03	YY1	1
Cell Cycle		cell cycle progression	cell cycle progression	1.41E-02	AHSG, AKAP8, CAST, CDK13, CENPA, CREBBP, DEK, GNL3, HNF4A, LMNA, NR3C1, PROX1, TRRAP, TTN, XPC, YY1	16
Cell Cycle		cell cycle progression	arrest in cell cycle progression of epidermal cells	3.79E-02	XPC	1
Cell Cycle		G2 phase	arrest in G2 phase of epidermal cells	1.91E-02	XPC	1
Cell Cycle		quiescence	exit from quiescence of cells	1.91E-02	CREBBP	1
Cell Cycle		morphology	morphology of chromatin	2.85E-02	DEK	1
Cell Cycle		senescence	senescence of melanoma cell lines	2.85E-02	DEK	1
Cell Cycle		G1 phase	arrest in G1 phase of hepatoma cell lines	3.79E-02	NR3C1	1
Cell Cycle		cytokinesis	cytokinesis of fibroblasts	3.79E-02	YY1	1
Cell Cycle		endoreduplication	endoreduplication of DNA	3.79E-02	TRRAP	1
Cellular Assembly and Organization	35	formation	formation of Mallory bodies	9.17E-05	KRT8, KRT18	2
Cellular Assembly and Organization		formation	formation of macronuclei	9.61E-03	CENPA	1
Cellular Assembly and Organization		formation	formation of actin bundles	2.75E-02	LIMA1, MTSS1	2
Cellular Assembly and Organization		formation	formation of filaments	2.88E-02	CTNND1, KRT18, MPRIP, MTSS1, PAK4, PROX1, TTN	7
Cellular Assembly and Organization		formation	formation of vacuole	2.94E-02	KRT8, KRT18	2
Cellular Assembly and Organization		formation	formation of clathrin-coated vesicles	3.79E-02	BIN1	1
Cellular Assembly and Organization		formation	formation of nuclear envelope	3.79E-02	LMNA	1
Cellular Assembly and Organization		organization	organization of keratin filaments	9.17E-05	KRT18, KRT20	2
Cellular Assembly and Organization		organization	organization of endoplasmic reticulum exit sites	9.61E-03	SEC23IP	1
Cellular Assembly and Organization		organization	organization of sarcomere	2.03E-02	MYH6, TTN	2
Cellular Assembly and Organization		stabilization	stabilization of keratin filaments	9.17E-05	KRT8, KRT18	2
Cellular Assembly and Organization		size	size of secretory granules	2.73E-04	KRT8, KRT18	2
Cellular Assembly and Organization		size	size of actin stress fibers	9.61E-03	LIMA1	1
Cellular Assembly and Organization		sliding	sliding of actin filaments	2.73E-04	MYH6, TTN	2
Cellular Assembly and Organization		quantity	quantity of desmosomes	5.43E-04	DSP, NR3C1	2
Cellular Assembly and Organization		quantity	quantity of intermediate filaments	5.43E-04	DSP, KRT18	2
Cellular Assembly and Organization		quantity	quantity of zymogen granules	5.43E-04	KRT8, KRT18	2
Cellular Assembly and Organization		quantity	quantity of filaments	2.65E-03	DSP, KRT18, LIMA1, MPRIP, TTN	5
Cellular Assembly and Organization		quantity	quantity of keratin filaments	9.61E-03	DSP	1
Cellular Assembly and Organization		quantity	quantity of actin filaments	1.03E-02	LIMA1, MPRIP, TTN	3
Cellular Assembly and Organization		quantity	quantity of filopodia	2.20E-02	MTSS1, MYL2	2
Cellular Assembly and Organization		quantity	quantity of intercellular junctions	2.56E-02	ARHGEF7, DSP	2
Cellular Assembly and Organization		quantity	quantity of adherens junctions	2.85E-02	DSP	1
Cellular Assembly and Organization		assembly	assembly of thin filaments	8.99E-04	PROX1, TTN	2
Cellular Assembly and Organization		assembly	assembly of myofibrils	1.86E-03	MYH6, TTN	2
Cellular Assembly and Organization		assembly	assembly of spliceosomes	5.68E-03	PRPF31, RBM5	2
Cellular Assembly and Organization		assembly	assembly of cellular protrusions	9.61E-03	CAST	1
Cellular Assembly and Organization		assembly	assembly of desmosomes	9.61E-03	DSP	1
Cellular Assembly and Organization		assembly	assembly of inner nuclear membrane	9.61E-03	TMPO	1
Cellular Assembly and Organization		sealing	sealing of cellular membrane	1.34E-03	DSP, MYH9	2
Cellular Assembly and Organization		remodeling	remodeling of chromatin	2.96E-03	C14ORF169, HNF1A, NR3C1, SMARCA5	4
Cellular Assembly and Organization		attachment	attachment of desmosomes	9.61E-03	DSP	1
Cellular Assembly and Organization		attachment	attachment of intermediate filaments	9.61E-03	DSP	1
Cellular Assembly and Organization		bridging	bridging of nucleus	9.61E-03	CENPA	1
Cellular Assembly and Organization		detachment	detachment of desmin filament	9.61E-03	LMNA	1
Cellular Assembly and Organization		detachment	detachment of focal adhesions	9.61E-03	MYH9	1
Cellular Assembly and Organization		development	development of sarcomere	9.61E-03	MYL2	1
Cellular Assembly and Organization		development	development of callosal axon	1.91E-02	NFIA	1
Cellular Assembly and Organization		development	development of actin stress fibers	2.85E-02	MYH11	1
Cellular Assembly and Organization		disruption	disruption of Golgi spectrin skeletons	9.61E-03	SPTBN1	1
Cellular Assembly and Organization		disruption	disruption of chromatin structures	9.61E-03	NR3C1	1
Cellular Assembly and Organization		disruption	disruption of mitotic spindle	9.61E-03	TRRAP	1
Cellular Assembly and Organization		disruption	disruption of cytoskeleton	2.20E-02	CAST, LMNA	2
Cellular Assembly and Organization		disruption	disruption of filaments	2.75E-02	CTNND1, KRT18	2
Cellular Assembly and Organization		dissociation	dissociation of focal adhesions	9.61E-03	CAST	1
Cellular Assembly and Organization		docking	docking of coat protein complex i vesicles	9.61E-03	GOLGB1	1
Cellular Assembly and Organization		rearrangement	rearrangement of chromatin	9.61E-03	NR3C1	1
Cellular Assembly and Organization		biogenesis	biogenesis of Golgi apparatus	1.41E-02	GOLGB1, SEC23IP	2
Cellular Assembly and Organization		biogenesis	biogenesis of meiotic spindles	1.91E-02	MYH9	1
Cellular Assembly and Organization		binding	binding of nuclear matrix	1.91E-02	XPC	1
Cellular Assembly and Organization		binding	binding of actin filaments	2.85E-02	CGN	1
Cellular Assembly and Organization		movement	movement of nucleosomes	1.91E-02	SMARCA5	1
Cellular Assembly and Organization		structural integrity	structural integrity of m-bands	1.91E-02	TTN	1
Cellular Assembly and Organization		structural integrity	structural integrity of myosin filaments	1.91E-02	TTN	1
Cellular Assembly and Organization		structural integrity	structural integrity of nucleosomes	1.91E-02	CEBPZ	1
Cellular Assembly and Organization		structural integrity	structural integrity of sarcomere	2.85E-02	TTN	1
Cellular Assembly and Organization		volume	volume of nucleus	1.91E-02	TMPO	1
Cellular Assembly and Organization		compaction	compaction of chromatin	3.79E-02	SMARCA5	1
Cellular Function and Maintenance	9	organization	organization of keratin filaments	9.17E-05	KRT18, KRT20	2
Cellular Function and Maintenance		organization	organization of endoplasmic reticulum exit sites	9.61E-03	SEC23IP	1
Cellular Function and Maintenance		organization	organization of luminal epithelial cells	1.91E-02	DSG2	1
Cellular Function and Maintenance		organization	organization of myoepithelial cells	1.91E-02	DSG2	1
Cellular Function and Maintenance		organization	organization of sarcomere	2.03E-02	MYH6, TTN	2
Cellular Function and Maintenance		movement	movement of actin filaments	6.67E-03	MYH6, MYH9	2
Cellular Function and Maintenance		assembly	assembly of desmosomes	9.61E-03	DSP	1
Cellular Function and Maintenance		cytostasis	cytostasis of hepatoma cell lines	2.85E-02	NR3C1	1
Hair and Skin Development and Function	8	organization	organization of keratin filaments	9.17E-05	KRT18, KRT20	2
Hair and Skin Development and Function		stabilization	stabilization of keratin filaments	9.17E-05	KRT8, KRT18	2
Hair and Skin Development and Function		quantity	quantity of keratin filaments	9.61E-03	DSP	1
Hair and Skin Development and Function		G2 phase	arrest in G2 phase of epidermal cells	1.91E-02	XPC	1
Hair and Skin Development and Function		cell-cell adhesion	cell-cell adhesion of keratinocytes	2.85E-02	PKN2	1
Hair and Skin Development and Function		size	size of keratinocytes	2.85E-02	NR3C1	1
Hair and Skin Development and Function		differentiation	differentiation of keratinocytes	2.87E-02	CTNND1, DSP, PKN2	3
Hair and Skin Development and Function		cell cycle progression	arrest in cell cycle progression of epidermal cells	3.79E-02	XPC	1
Hepatic System Development and Function	6	formation	formation of Mallory bodies	9.17E-05	KRT8, KRT18	2
Hepatic System Development and Function		adipogenesis	adipogenesis of hepatocytes	9.61E-03	ACACA	1
Hepatic System Development and Function		choleresis	choleresis of rats	9.61E-03	ABCC2	1
Hepatic System Development and Function		differentiation	differentiation of liver cells	1.13E-02	HNF4A, SREBF1	2
Hepatic System Development and Function		flow	flow of bile	2.85E-02	ABCC2	1
Respiratory Disease	5	atelectasis	atelectasis of mice	9.17E-05	FOXA2, NR3C1	2
Respiratory Disease		atelectasis	atelectasis of lung	3.79E-02	NR3C1	1
Respiratory Disease		bronchopulmonary carcinoma	bronchopulmonary carcinoma	1.34E-03	HNF4A, NR3C1, POLR2A	3
Respiratory Disease		bronchiolo-alveolar adenocarcinoma	bronchiolo-alveolar adenocarcinoma	1.87E-02	HNF4A, POLR2A	2
Respiratory Disease		berylliosis	berylliosis	2.85E-02	NR3C1	1
Respiratory Disease		metastasis	metastasis of murine Lewis lung carcinoma	2.85E-02	AHSG	1
Cellular Development	37	development	development of myofiber	1.35E-04	MYH6, MYH11, TTN	3
Cellular Development		development	development of stem cells	4.92E-03	CREBBP, MYH11, NFYA	3
Cellular Development		development	development of bone marrow cells	5.86E-03	CDK13, CREBBP, ETV6, NFYA	4
Cellular Development		development	development of skeletal muscle cells	9.61E-03	TTN	1
Cellular Development		development	development of chromaffin cells	1.91E-02	NR3C1	1
Cellular Development		development	development of cells	3.78E-02	AP3D1, CAST, CDK13, CREBBP, CTNND1, ETV6, FOXA2, HNF1A, KRT8, MPRIP, MYH6, MYH9, MYH11, NFYA, NR3C1, PAK4, PROX1, SART1, SMARCA5, SYNM, TTN	21
Cellular Development		hematopoiesis	hematopoiesis of embryonic stem cells	5.43E-04	MYH11, NFYA	2
Cellular Development		hematopoiesis	hematopoiesis of normal cells	2.47E-03	ETV6, MYH11, NFYA, SMARCA5	4
Cellular Development		hematopoiesis	hematopoiesis of bone marrow cells	2.94E-02	ETV6, NFYA	2
Cellular Development		developmental process	developmental process of endocrine cells	1.34E-03	HNF1A, HNF4A, KRT8, NR3C1	4
Cellular Development		developmental process	developmental process of muscle cells	1.62E-03	ABCC2, BIN1, GNL3, LMNA, MYH6, MYH11, NFIC, TTN	8
Cellular Development		developmental process	developmental process of fibroblast cell lines	3.19E-03	ACACA, CAST, ETV6, HNF4A, LMNA, MYH11, NR3C1, PKP3, RFC1	9
Cellular Development		developmental process	developmental process of epithelial cells	6.55E-03	CREBBP, CTNND1, DSP, FOXA2, HNF4A, KRT8, NR3C1, PKN2	8
Cellular Development		developmental process	developmental process of apud cells	8.87E-03	HNF1A, NR3C1	2
Cellular Development		developmental process	developmental process of keratinocytes	1.06E-02	CTNND1, DSP, NR3C1, PKN2	4
Cellular Development		developmental process	developmental process of pancreatic cells	2.38E-02	HNF1A, KRT8	2
Cellular Development		developmental process	developmental process of hematopoietic cells	2.75E-02	CDK13, ETV6, MYH11, NFYA, SMARCA5	5
Cellular Development		developmental process	developmental process of enteroendocrine cells	2.85E-02	HNF4A	1
Cellular Development		differentiation	differentiation of epithelial cells	2.86E-03	CREBBP, CTNND1, DSP, FOXA2, HNF4A, KRT8, PKN2	7
Cellular Development		differentiation	differentiation of cells	6.64E-03	ACACA, AP3D1, BIN1, CAST, CREBBP, CTNND1, DSP, ESRRA, ETV6, FOXA2, GNL3, HNF1A, HNF4A, KRT8, LMNA, MYH11, NFIA, NFIC, NFYA, NR3C1, PAK4, PKN2, PROX1, SART1, SREBF1, YY1	26
Cellular Development		differentiation	differentiation of liver cells	1.13E-02	HNF4A, SREBF1	2
Cellular Development		differentiation	differentiation of adipoblasts	1.87E-02	CAST, FOXA2	2
Cellular Development		differentiation	differentiation of goblet cells	2.85E-02	HNF4A	1
Cellular Development		differentiation	differentiation of keratinocytes	2.87E-02	CTNND1, DSP, PKN2	3
Cellular Development		differentiation	differentiation of motor neurons	3.79E-02	PAK4	1
Cellular Development		differentiation	differentiation of odontoblasts	3.79E-02	NFIC	1
Cellular Development		adipogenesis	adipogenesis of hepatocytes	9.61E-03	ACACA	1
Cellular Development		budding	budding of endothelial cells	9.61E-03	PROX1	1
Cellular Development		epithelial-mesenchymal transition	epithelial-mesenchymal transition of fibroblast cell lines	9.61E-03	HNF4A	1
Cellular Development		growth	arrest in growth of trophectoderm cells	9.61E-03	SMARCA5	1
Cellular Development		growth	growth of fibroblast cell lines	1.92E-02	CAST, ETV6, LMNA, MYH11, PKP3, RFC1	6
Cellular Development		growth	arrest in growth of kidney cell lines	3.79E-02	LMNA	1
Cellular Development		growth	growth of beta islet cells	3.79E-02	HNF1A	1
Cellular Development		maturation	maturation of bone-forming cells	9.61E-03	ESRRA	1
Cellular Development		maturation	maturation of multilineage progenitor cells	9.61E-03	ESRRA	1
Cellular Development		transition	transition of Schwann cells	9.61E-03	FGA	1
Cellular Development		cell polarity formation	cell polarity formation of T lymphocytes	1.91E-02	MYH9	1
Cellular Development		cell spreading	cell spreading of neuroblastoma cell lines	1.91E-02	MPRIP	1
Cellular Development		chondrogenesis	chondrogenesis of mesenchymal stem cells	2.85E-02	CREBBP	1
Cellular Development		tubulation	tubulation of endothelial progenitor cells	2.85E-02	PROX1	1
Cellular Development		erythropoiesis	erythropoiesis of hematopoietic progenitor cells	3.79E-02	SMARCA5	1
Metabolic Disease	11	lipodystrophy	lipodystrophy	1.79E-04	LMNA, LMNB2, SREBF1	3
Metabolic Disease		maturity-onset diabetes of the young	maturity-onset diabetes of the young	2.92E-04	FOXA2, HNF1A, HNF4A	3
Metabolic Disease		Lipoatrophy with diabetes hepatic steatosis hypertrophic cardiomyopathy and leukomelanodermic papules	Lipoatrophy with diabetes hepatic steatosis hypertrophic cardiomyopathy and leukomelanodermic papules	9.61E-03	LMNA	1
Metabolic Disease		phenylketonuria	phenylketonuria of mice	9.61E-03	HNF1A	1
Metabolic Disease		porphyria cutanea tarda	porphyria cutanea tarda of mice	9.61E-03	KRT8	1
Metabolic Disease		familial partial lipodystrophy type 2	familial partial lipodystrophy type 2	1.91E-02	LMNA	1
Metabolic Disease		hereditary renal amyloidoses	hereditary renal amyloidoses	1.91E-02	FGA	1
Metabolic Disease		non-insulin-dependent diabetes mellitus	initiation of non-insulin-dependent diabetes mellitus of humans	1.91E-02	HNF1A	1
Metabolic Disease		adiposity	adiposity of mice	2.42E-02	ESRRA, FOXA2, MLXIPL, SREBF1	4
Metabolic Disease		metabolic disorder	metabolic disorder of humans	2.75E-02	HNF1A, LMNA	2
Metabolic Disease		adrenocorticotropic hormone (ACTH) deficiency	adrenocorticotropic hormone (ACTH) deficiency	3.79E-02	NR3C1	1
