# Supplementary material for: Differential Proteomic Analysis of Mammalian Tissues Using SILAM
Source: PLoS One. 2011 Jan 20;6(1):e16039. doi: 10.1371/journal.pone.0016039 (PMC3024400; doi:10.1371/journal.pone.0016039)
Supplement: Table S9 — The top ten significant pathways associated with the phosphopeptides from brain tissue with the p-value and the identified genes from the dataset which are annotated to the pathway. (XLSX) [file pone.0016039.s009.xlsx]

## Sheet: Sheet1
Ingenuity Canonical Pathways	p-value	Genes
Protein Kinase A Signaling	1.05e-09	PRKACB, AKAP12, ADD2, PDE4B, PLCH2, ATF2, PRKCG, AKAP2, CAMK2A, CAMK2D, ADD3, FLNA, PRKCD, HIST1H1D (includes EG:201097), ITPR3, PRKACA, ADD1, PLCB1, CTNNB1, CAMK2G, CAMK2B, PRKCB
Melatonin Signaling	6.83e-09	PRKACB, CAMK2D, CAMK2A, PRKCD, PRKACA, PLCB1, PLCH2, CAMK2B, PRKCG, CAMK2G, PRKCB
Neuropathic Pain Signaling In Dorsal Horn Neurons	2.69e-08	PRKACB, CAMK2D, CAMK2A, PRKCD, ITPR3, PRKACA, PLCB1, PLCH2, CAMK2B, PRKCG, CAMK2G, PRKCB
GNRH Signaling	4.34e-08	PRKACB, PRKCG, ATF2, DNM1, CAMK2D, CAMK2A, PRKCD, ITPR3, PRKACA, PLCB1, CAMK2B, CAMK2G, PRKCB
Synaptic Long Term Potentiation	5.3e-08	PRKACB, CAMK2D, CAMK2A, PRKCD, ITPR3, PRKACA, PLCB1, CAMK2B, PRKCG, CAMK2G, PRKCB, ATF2
Molecular Mechanisms of Cancer	2.12e-07	PRKACB, ARHGEF7, ABL1, ARHGEF17, SIN3A, APC, PRKCG, CTNNA2, CAMK2A, CAMK2D, NF1, PRKCD, RASGRF1, PRKACA, PLCB1, ARHGEF2, CTNNB1, PRKCB, CAMK2G, CAMK2B
Breast Cancer Regulation by Stathmin1	9.39e-07	PRKACB, ARHGEF7, ARHGEF17, PRKCG, CAMK2A, CAMK2D, PRKCD, ITPR3, PRKACA, PLCB1, ARHGEF2, PRKCB, CAMK2B, CAMK2G
CREB Signaling in Neurons	1.8e-07	PRKACB, PLCH2, PRKCG, ATF2, CAMK2D, CAMK2A, PRKCD, ITPR3, PRKACA, PLCB1, CAMK2B, CAMK2G, PRKCB
Role of NFAT in Cardiac Hypertrophy	4.4e-06	PRKACB, HDAC2, PLCH2, PRKCG, CAMK2D, CAMK2A, PRKCD, ITPR3, PRKACA, PLCB1, CAMK2B, CAMK2G, PRKCB
PI3K Signaling in B Lymphocytes	6.95e-06	CAMK2D, CAMK2A, ITPR3, ABL1, PLCB1, PDPK1, PLCH2, CAMK2B, CAMK2G, PRKCB, ATF2
