# Supplementary material for: Differential Proteomic Analysis of Mammalian Tissues Using SILAM
Source: PLoS One. 2011 Jan 20;6(1):e16039. doi: 10.1371/journal.pone.0016039 (PMC3024400; doi:10.1371/journal.pone.0016039)
Supplement: Table S10 — The top ten significant pathways associated with the phosphopeptides from liver tissue with the p-value and the identified genes from the dataset which are annotated to the significant pathway. For this analysis, only two pathways were significant. (XLSX) [file pone.0016039.s010.xlsx]

## Sheet: Sheet1
Ingenuity Canonical Pathways	p-value	Genes
FXR/RXR Activation	2.16e-05	ABCC2, MLXIPL, SREBF1, FOXA2, CREBBP, HNF4A, HNF1A
Maturity Onset Diabetes of Young (MODY) Signaling	0.00117	FOXA2, HNF4A, HNF1A
